# Supplementary material for: On the predictibility of A-minor motifs from their local contexts
Source: RNA Biol. 2022 Nov 16;19(1):1208–27. doi: 10.1080/15476286.2022.2144611 (PMC9673937; doi:10.1080/15476286.2022.2144611)
Supplement: Supplemental Material [file KRNB_A_2144611_SM8913.zip]

Archive with 2 entries (2 files):
- S2.pdf
- S1.xls
