# Supplementary material for: On the predictibility of A-minor motifs from their local contexts
Source: RNA Biol. 2022 Nov 16;19(1):1208–27. doi: 10.1080/15476286.2022.2144611 (PMC9673937; doi:10.1080/15476286.2022.2144611)
Supplement: Supplemental Material [file KRNB_A_2144611_SM8913.zip › S1.xls]

## Sheet: README
Description of the sheet named A-minors 2018 dataset
description of the dataset of non redundant A-minor motif occurrences used for classification (A-minors 2018 dataset in the article)
Column	Description
Occurrence id	Identifier of every intramolecular A-minor occurrence in the dataset (PDB identifier + occurrence number)
PDB id	PDB identifier
Resolution	PDB structure resolution in Angstrom
Chain and Positions nt (5,6)	Chain number and position on the sequence of the two nucleotides of the A-minor motif occurrence that are in the loop (numbered 5 and 6 in our graph representation)
Chain and Positions nt (1,2)	Chain number and position on the sequence of the two nucleotides of the A-minor motif occurrence that are in the helix and involved in cSS interactions (numbered 1 and 2 in our graph representation)
Chain and Positions nt (3,4)	Chain number and position on the sequence of the two nucleotides of the A-minor motif occurrence that are in the helix and not involved in cSS interactions (numbered 3 and 4 in our graph representation)
Organism	Organism in which the A-minor motif occurrence is found
RNA family	RNA family in which the A-minor motif occurrence is found
Loop type	Type of loop involved in the A-minor motif occurrence (in a secondary structure)
Homology class	Homologous group identifier to which the occurrence belongs
Class id in 1,2,5,6-classification	Class identifier of the A-minor motif occurrence in the 1,2,5,6-classification
Class id in 1,5,6-classification	Class identifier of the A-minor motif occurrence in the 1,5,6-classification
Class id in 2,5,6-classification	Class identifier of the A-minor motif occurrence in the 2,5,6-classification
Description of the sheet named Validation set
description of the validation set from the BGSU 2020 dataset (non redundant PDB structures in which are found the A-minor motif occurrences of the Aminors 2018 dataset)
Column	Description
PDB ID, chain ID	PDB identifier and chain identifier
RNA family	RNA family to which the molecule belongs
Size (nb of nucleotides)	Number of nucleotides
Organism	Organism in which the molecule is found
Description of the sheet named Test set
description of the test set from the BGSU 2020 dataset (non redundant PDB structures from the BGSU 2020 dataset except those from the validation set)
Column	Description
PDB ID, chain ID	PDB identifier and chain identifier
RNA family	RNA family to which the molecule belongs
Size (nb of nucleotides)	Number of nucleotides
Organism	Organism in which the molecule is found
Contains A-minor	« Aminor » if the molecule contains at least one A-minor motif occurrence and « Non Aminor » otherwise
Description of the sheet named Characteristics classes
Informations about the classes of the 1,2,5,6-classification
Column	Description
Class id	Identifier of the class in the 1,2,5,6-classification
Number of occurrences	Number of A-minor motif occurrences in the class
Organism(s)	Organism(s) represented in the class
RNA family (ies)	RNA family(ies) represented in the class
Loop type(s)	Type(s) of loop represented in the class
Number of possible sequences (Loop strand)	Number of theoretical sequences permitted by the regular expression(s) obtained from the strand of the motif corresponding to the loop
Regular expression(s) (Loop strand)	Regular expression(s) obtained from the strand of the motif corresponding to the loop
Number of possible sequences (Helix strand)	Number of theoretical sequences permitted by the regular expression(s) obtained from the strand of the motif corresponding to the helix with CSS interactions
Regular expression(s) (Helix strand)	Regular expression(s) obtained from the strand of the motif corresponding to the helix with CSS interactions
Number of common interactions	Number of edges (except those of the motif occurrence) in the maximum common subgraph associated with the class
Number of common non-canonical interactions	Number of non canonical edges (except those of the motif occurrence) in the maximum common subgraph associated with the class
Composed of non homologous occurrences	« Homologous » if the class contains only homologous occurrences and « Not homologous » otherwise
Description of the sheet named Predictibility for the validation set
mPPV per class on the validation set (all classes on the left, and subset of classes on the right). There is a graphical representation for every context at the bottom of the sheet
Column	Description
Class id	Identifier of the class in the 1,2,5,6-classification
Number of motif occurrences in the class	Number of A-minor motif occurrences in the class
mPPV (sequence)	mPPV when sequence context is used (in brackets, number of occurrences found, in absolute value)
mPPV (all interactions)	mPPV when all-interactions context is used (in brackets, number of occurrences found, in absolute value)
mPPV (sequence canonical short range)	mPPV when sequence-canonical-short-range context is used (in brackets, number of occurrences found, in absolute value)
mPPV (sequence all interactions)	mPPV when sequence-all-interactions context is used (in brackets, number of occurrences found, in absolute value)
Description of the sheet named Predictibility for the test set
mPPV per class on the test set (subset of classes). There is a graphical representation for every context at the bottom of the sheet
Column	Description
Class id	Identifier of the class in the 1,2,5,6-classification
Number of motif occurrences in the class	Number of A-minor motif occurrences in the class
mPPV (sequence)	mPPV when sequence context is used (in brackets, number of occurrences found, in absolute value)
mPPV (all interactions)	mPPV when all-interactions context is used (in brackets, number of occurrences found, in absolute value)
mPPV (sequence canonical short range)	mPPV when sequence-canonical-short-range context is used (in brackets, number of occurrences found, in absolute value)
mPPV (sequence all interactions)	mPPV when sequence-all-interactions context is used (in brackets, number of occurrences found, in absolute value)

## Sheet: A-minors 2018 Dataset
Occurence id	PDB id	Resolution	Chain and Positions nt (5,6)	Chain and Positions nt (1,2)	Chain and Positions nt (3,4)	Organism	RNA family	Loop type	Homology class	Class id in 1,2,5,6-classification	Class id in 1,5,6-classification	Class id in 2,5,6-classification
(1vq8, 6)	1VQ8	2.200	(0, 471, 472)	(0, 773, 774)	(0, 887, 888)	Haloarcula marismortui	23S ribosomal rna	GNRA	2	[13]	[45]	[10]
(4u4r, 2)	4U4R	2.800	(1, 360, 361)	(1, 813, 814)	(1, 926, 927)	Saccharomyces cerevisiae S288c	25S ribosomal RNA	GNRA	2	[13]	[45]	[10]
(4v51, 12)	4V51	2.800	(BA, 465, 466)	(BA, 682, 683)	(BA, 794, 795)	THERMUS THERMOPHILUS	23S RIBOSOMAL RNA	GNRA	2	[13]	[45]	[10]
(4v67, 15)	4V67	3.00	(BA, 465, 466)	(BA, 682, 683)	(BA, 794, 795)	Thermus thermophilus	23S RRNA	GNRA	2	[13]	[45]	[10]
(4wsd, 40)	4WSD	2.950	(14, 465, 466)	(14, 682, 683)	(14, 794, 795)	Thermus thermophilus	23S ribosomal RNA	GNRA	2	[13]	[45]	[10]
(4y4o, 35)	4Y4O	2.300	(2A, 465, 466)	(2A, 682, 683)	(2A, 794, 795)	Thermus thermophilus HB8	23S Ribosomal RNA	GNRA	2	[13]	[45]	[10]
(4ybb, 28)	4YBB	2.000	(CA, 465, 466)	(CA, 682, 683)	(CA, 794, 795)	Escherichia coli K-12	23S rRNA	GNRA	2	[13]	[45]	[10]
(5dm6, 8)	5DM6	2.90	(X, 465, 466)	(X, 682, 683)	(X, 794, 795)	Deinococcus radiodurans	23S ribosomal RNA	GNRA	2	[13]	[45]	[10]
(6ek0, 8)	6EK0	2.9	(L5, 371, 372)	(L5, 1530, 1531)	(L5, 1643, 1644)	Homo sapiens	28S ribosomal RNA	Hairpin	2	[13]	[45]	[10]
(6eri, 22)	6ERI	3.0	(AA, 477, 478)	(AA, 693, 694)	(AA, 805, 806)	Spinacia oleracea	23S ribosomal RNA	GNRA	2	[13]	[45]	[10]
(6hma, 12)	6HMA	2.65	(A, 511, 512)	(A, 727, 728)	(A, 839, 840)	Staphylococcus aureus	23S ribosomal RNA	GNRA	2	[13]	[45]	[10]
(1vq8, 5)	1VQ8	2.200	(0, 1865, 1866)	(0, 1467, 1468)	(0, 1474, 1475)	Haloarcula marismortui	23S ribosomal rna	GNRA	19	[14]	[45]	[11]
(3cc2, 2)	3CC2	2.400	(0, 1865, 1866)	(0, 1467, 1468)	(0, 1474, 1475)	Haloarcula marismortui	23S RIBOSOMAL RNA	GNRA	19	[14]	[45]	[11]
(1vy7, 20)	1VY7	2.800	(BA, 1392, 1393)	(BA, 1314, 1315)	(BA, 1337, 1338)	Thermus thermophilus	23S Ribosomal RNA	Hairpin	41	[22]	[22]	[12]
(4u4r, 13)	4U4R	2.800	(1, 1602, 1603)	(1, 1496, 1497)	(1, 1519, 1520)	Saccharomyces cerevisiae S288c	25S ribosomal RNA	Hairpin	41	[22]	[22]	[12]
(5dm6, 15)	5DM6	2.90	(X, 1392, 1393)	(X, 1314, 1315)	(X, 1337, 1338)	Deinococcus radiodurans	23S ribosomal RNA	Hairpin	41	[22]	[22]	[12]
(6i7v, 27)	6I7V	2.800	(DA, 1392, 1393)	(DA, 1314, 1315)	(DA, 1337, 1338)	Escherichia coli	23S ribosomal RNA	Hairpin	41	[22]	[22]	[12]
(1vq8, 10)	1VQ8	2.200	(0, 1631, 1632)	(0, 1553, 1554)	(0, 1567, 1568)	Haloarcula marismortui	23S ribosomal rna	GNRA	38	[17]	[14]	[13]
(2qex, 24)	2QEX	2.800	(0, 1631, 1632)	(0, 1553, 1554)	(0, 1567, 1568)	Haloarcula marismortui	23S ribosomal RNA	GNRA	38	[17]	[14]	[13]
(3cc2, 4)	3CC2	2.400	(0, 1631, 1632)	(0, 1553, 1554)	(0, 1567, 1568)	Haloarcula marismortui	23S RIBOSOMAL RNA	GNRA	38	[17]	[14]	[13]
(1vqo, 10)	1VQO	2.2	(0, 242, 243)	(0, 376, 377)	(0, 273, 274)	Haloarcula marismortui	23S ribosomal rna	Multi Loop	37	[15]	[11]	[14]
(1yhq, 6)	1YHQ	2.40	(0, 242, 243)	(0, 376, 377)	(0, 273, 274)	Haloarcula marismortui	23S Ribosomal RNA	Multi Loop	37	[15]	[11]	[14]
(5ngm, 3)	5NGM	2.9	(AA, 274, 275)	(AA, 413, 414)	(AA, 303, 304)	Staphylococcus aureus	23S Ribosomal RNA	Multi Loop	49	[23]	[23]	[14]
(6hma, 7)	6HMA	2.65	(A, 274, 275)	(A, 413, 414)	(A, 303, 304)	Staphylococcus aureus	23S ribosomal RNA	Multi Loop	49	[23]	[23]	[14]
(1vq8, 13)	1VQ8	2.200	(0, 1006, 1007)	(0, 2297, 2298)	(0, 2310, 2311)	Haloarcula marismortui	23S ribosomal rna	Interior Loop	10	[18]	[15]	[15]
(2qex, 8)	2QEX	2.800	(0, 1006, 1007)	(0, 2297, 2298)	(0, 2310, 2311)	Haloarcula marismortui	23S ribosomal RNA	Interior Loop	10	[18]	[15]	[15]
(3cc2, 14)	3CC2	2.400	(0, 1006, 1007)	(0, 2297, 2298)	(0, 2310, 2311)	Haloarcula marismortui	23S RIBOSOMAL RNA	Interior Loop	10	[18]	[15]	[15]
(4v51, 5)	4V51	2.800	(BA, 910, 911)	(BA, 2263, 2264)	(BA, 2276, 2277)	THERMUS THERMOPHILUS	23S RIBOSOMAL RNA	Interior Loop	10	[18]	[15]	[15]
(4v9f, 8)	4V9F		(0, 1006, 1007)	(0, 2297, 2298)	(0, 2310, 2311)	Haloarcula marismortui	23S Ribosomal RNA	Interior Loop	10	[18]	[15]	[15]
(4y4o, 15)	4Y4O	2.300	(1A, 956, 957)	(1A, 2275, 2276)	(1A, 2288, 2289)	Thermus thermophilus HB8	23S Ribosomal RNA	Interior Loop	10	[18]	[15]	[15]
(4ybb, 14)	4YBB	2.000	(CA, 910, 911)	(CA, 2263, 2264)	(CA, 2276, 2277)	Escherichia coli K-12	23S rRNA	Interior Loop	10	[18]	[15]	[15]
(5mdv, 21)	5MDV	2.97	(1, 910, 911)	(1, 2263, 2264)	(1, 2276, 2277)	Escherichia coli	23S ribosomal RNA	Interior Loop	10	[18]	[15]	[15]
(5tbw, 7)	5TBW	3.000	(1, 1047, 1048)	(1, 2632, 2633)	(1, 2645, 2646)	Saccharomyces cerevisiae (strain ATCC 204508 / S288c)	25S ribosomal RNA	Interior Loop	10	[18]	[15]	[15]
(6eri, 23)	6ERI	3.0	(AA, 919, 920)	(AA, 2280, 2281)	(AA, 2293, 2294)	Spinacia oleracea	23S ribosomal RNA	Interior Loop	10	[18]	[15]	[15]
(6qul, 18)	6QUL	3.0	(A, 910, 911)	(A, 2263, 2264)	(A, 2276, 2277)	Escherichia coli	23S rRNA	Interior Loop	10	[18]	[15]	[15]
(1vq8, 1)	1VQ8	2.200	(0, 1615, 1616)	(0, 1643, 1644)	(0, 1541, 1542)	Haloarcula marismortui	23S ribosomal rna	Interior Loop	35	[19]	[16]	[16]
(2qex, 18)	2QEX	2.800	(0, 1615, 1616)	(0, 1643, 1644)	(0, 1541, 1542)	Haloarcula marismortui	23S ribosomal RNA	Interior Loop	35	[19]	[16]	[16]
(3cc2, 20)	3CC2	2.400	(0, 1615, 1616)	(0, 1643, 1644)	(0, 1541, 1542)	Haloarcula marismortui	23S RIBOSOMAL RNA	Interior Loop	35	[19]	[16]	[16]
(1vqo, 14)	1VQO	2.2	(0, 1081, 1082)	(0, 1068, 1069)	(0, 1045, 1046)	Haloarcula marismortui	23S ribosomal rna	Hairpin	32	[21]	[18]	[18]
(3cc2, 1)	3CC2	2.400	(0, 1081, 1082)	(0, 1068, 1069)	(0, 1045, 1046)	Haloarcula marismortui	23S RIBOSOMAL RNA	Hairpin	32	[21]	[18]	[18]
(4u4r, 36)	4U4R	2.800	(1, 1153, 1154)	(1, 1140, 1141)	(1, 1117, 1118)	Saccharomyces cerevisiae S288c	25S ribosomal RNA	Hairpin	32	[21]	[18]	[18]
(4y4o, 8)	4Y4O	2.300	(1A, 1029, 1030)	(1A, 1015, 1016)	(1A, 991, 992)	Thermus thermophilus HB8	23S Ribosomal RNA	Hairpin	32	[21]	[18]	[18]
(1vq8, 14)	1VQ8	2.200	(0, 160, 161)	(0, 769, 770)	(0, 891, 892)	Haloarcula marismortui	23S ribosomal rna	G-bulge	11	[11]	[9]	[19]
(4v51, 29)	4V51	2.800	(DA, 190, 191)	(DA, 678, 679)	(DA, 798, 799)	THERMUS THERMOPHILUS	23S RIBOSOMAL RNA	G-bulge	11	[11]	[9]	[19]
(4v67, 5)	4V67	3.00	(BA, 190, 191)	(BA, 678, 679)	(BA, 798, 799)	Thermus thermophilus	23S RRNA	G-bulge	11	[11]	[9]	[19]
(4wsd, 4)	4WSD	2.950	(1H, 190, 191)	(1H, 678, 679)	(1H, 798, 799)	Thermus thermophilus	23S ribosomal RNA	G-bulge	11	[11]	[9]	[19]
(4y4o, 17)	4Y4O	2.300	(2A, 190, 191)	(2A, 678, 679)	(2A, 798, 799)	Thermus thermophilus HB8	23S Ribosomal RNA	G-bulge	11	[11]	[9]	[19]
(4ybb, 36)	4YBB	2.000	(CA, 190, 191)	(CA, 678, 679)	(CA, 798, 799)	Escherichia coli K-12	23S rRNA	G-bulge	11	[11]	[9]	[19]
(5dm6, 6)	5DM6	2.90	(X, 165D, 165E)	(X, 678, 679)	(X, 798, 799)	Deinococcus radiodurans	23S ribosomal RNA	G-bulge	11	[11]	[9]	[19]
(6eri, 2)	6ERI	3.0	(AA, 175, 176)	(AA, 689, 690)	(AA, 809, 810)	Spinacia oleracea	23S ribosomal RNA	G-bulge	11	[11]	[9]	[19]
(6hma, 16)	6HMA	2.65	(A, 193, 194)	(A, 723, 724)	(A, 843, 844)	Staphylococcus aureus	23S ribosomal RNA	G-bulge	11	[11]	[9]	[19]
(1vqo, 24)	1VQO	2.2	(0, 1078, 1079)	(0, 2077, 2078)	(0, 2067, 2068)	Haloarcula marismortui	23S ribosomal rna	Hairpin	1	[2]	[2]	[2]
(1yij, 19)	1YIJ	2.60	(0, 1078, 1079)	(0, 2077, 2078)	(0, 2067, 2068)	Haloarcula marismortui	23S Ribosomal RNA	Hairpin	1	[2]	[2]	[2]
(4y4o, 2)	4Y4O	2.300	(2A, 980, 981)	(2A, 2036, 2037)	(2A, 2026, 2027)	Thermus thermophilus HB8	23S Ribosomal RNA	Hairpin	1	[2]	[2]	[2]
(4ybb, 5)	4YBB	2.000	(CA, 980, 981)	(CA, 2036, 2037)	(CA, 2026, 2027)	Escherichia coli K-12	23S rRNA	Hairpin	1	[2]	[2]	[2]
(5dm6, 3)	5DM6	2.90	(X, 980, 981)	(X, 2036, 2037)	(X, 2026, 2027)	Deinococcus radiodurans	23S ribosomal RNA	Hairpin	1	[2]	[2]	[2]
(6eri, 21)	6ERI	3.0	(AA, 1008, 1009)	(AA, 2050, 2051)	(AA, 2040, 2041)	Spinacia oleracea	23S ribosomal RNA	Hairpin	1	[2]	[2]	[2]
(6hma, 5)	6HMA	2.65	(A, 1024, 1025)	(A, 2063, 2064)	(A, 2053, 2054)	Staphylococcus aureus	23S ribosomal RNA	Hairpin	1	[2]	[2]	[2]
(1vqp, 19)	1VQP	2.25	(0, 1057, 1058)	(0, 2491, 2492)	(0, 2529, 2530)	Haloarcula marismortui	23S ribosomal rna	Hairpin	9	[47]	[21]	[20]
(3cc7, 4)	3CC7	2.70	(0, 1057, 1058)	(0, 2491, 2492)	(0, 2529, 2530)	Haloarcula marismortui	23S ribosomal RNA	Hairpin	9	[47]	[21]	[20]
(3ccr, 4)	3CCR	3.000	(0, 1057, 1058)	(0, 2491, 2492)	(0, 2529, 2530)	Haloarcula marismortui	23S RIBOSOMAL RNA	Hairpin	9	[47]	[21]	[20]
(4u4r, 8)	4U4R	2.800	(1, 1129, 1130)	(1, 2825, 2826)	(1, 2863, 2864)	Saccharomyces cerevisiae S288c	25S ribosomal RNA	Hairpin	9	[47]	[21]	[20]
(1vqo, 2)	1VQO	2.2	(0, 2599, 2600)	(0, 2555, 2556)	(0, 2579, 2580)	Haloarcula marismortui	23S ribosomal rna	Multi Loop	13	[25]	[19]	[21]
(3cce, 20)	3CCE	2.75	(0, 2599, 2600)	(0, 2555, 2556)	(0, 2579, 2580)	Haloarcula marismortui	23S RIBOSOMAL RNA	Multi Loop	13	[25]	[19]	[21]
(3ccl, 22)	3CCL	2.900	(0, 2599, 2600)	(0, 2555, 2556)	(0, 2579, 2580)	Haloarcula marismortui	23S RIBOSOMAL RNA	Multi Loop	13	[25]	[19]	[21]
(3ccm, 21)	3CCM	2.400	(0, 2599, 2600)	(0, 2555, 2556)	(0, 2579, 2580)	Haloarcula marismortui	23S RIBOSOMAL RNA	Multi Loop	13	[25]	[19]	[21]
(3cd6, 19)	3CD6	2.750	(0, 2599, 2600)	(0, 2555, 2556)	(0, 2579, 2580)	Haloarcula marismortui	23S RIBOSOMAL RNA	Multi Loop	13	[25]	[19]	[21]
(4u4r, 3)	4U4R	2.800	(1, 2933, 2934)	(1, 2889, 2890)	(1, 2913, 2914)	Saccharomyces cerevisiae S288c	25S ribosomal RNA	Multi Loop	13	[25]	[19]	[21]
(4w2g, 53)	4W2G	2.550	(BA, 2576, 2577)	(BA, 2532, 2533)	(BA, 2556, 2557)	Thermus thermophilus	23S Ribosomal RNA	Multi Loop	13	[25]	[19]	[21]
(4y4o, 37)	4Y4O	2.300	(2A, 2564, 2565)	(2A, 2520, 2521)	(2A, 2544, 2545)	Thermus thermophilus HB8	23S Ribosomal RNA	Multi Loop	13	[25]	[19]	[21]
(4ybb, 19)	4YBB	2.000	(DA, 2564, 2565)	(DA, 2520, 2521)	(DA, 2544, 2545)	Escherichia coli K-12	23S rRNA	Multi Loop	13	[25]	[19]	[21]
(6ek0, 5)	6EK0	2.9	(L5, 4510, 4511)	(L5, 4466, 4467)	(L5, 4490, 4491)	Homo sapiens	28S ribosomal RNA	Multi Loop	13	[25]	[19]	[21]
(6hma, 17)	6HMA	2.65	(A, 2591, 2592)	(A, 2547, 2548)	(A, 2571, 2572)	Staphylococcus aureus	23S ribosomal RNA	Multi Loop	13	[25]	[19]	[21]
(1k8a, 8)	1K8A	3.0	(A, 866, 867)	(A, 870, 871)	(A, 879, 880)	Haloarcula marismortui	23S RRNA	Multi Loop	34	[27]	[25]	[22]
(4u3u, 5)	4U3U	2.900	(1, 905, 906)	(1, 909, 910)	(1, 918, 919)	Saccharomyces cerevisiae S288c	25S ribosomal RNA	Multi Loop	34	[27]	[25]	[22]
(4v9d, 41)	4V9D	3.000	(CA, 773, 774)	(CA, 777, 778)	(CA, 786, 787)	Escherichia coli	23S rRNA	Multi Loop	34	[27]	[25]	[22]
(5ibb, 34)	5IBB	2.960	(14, 773, 774)	(14, 777, 778)	(14, 786, 787)	Thermus thermophilus HB8	23S ribosomal RNA	Multi Loop	34	[27]	[25]	[22]
(6ek0, 11)	6EK0	2.9	(L5, 1622, 1623)	(L5, 1626, 1627)	(L5, 1635, 1636)	Homo sapiens	28S ribosomal RNA	Multi Loop	34	[27]	[25]	[22]
(6h4n, 23)	6H4N	3.0	(A, 773, 774)	(A, 777, 778)	(A, 786, 787)	Escherichia coli BW25113	23S ribosomal RNA	Multi Loop	34	[27]	[25]	[22]
(4u27, 5)	4U27	2.800	(DA, 959, 960)	(DA, 2456, 2457)	(DA, 2494, 2495)	Escherichia coli str. K-12 substr. MDS42	23S rRNA	Hairpin	9	[44]	[13]	[23]
(4y4o, 40)	4Y4O	2.300	(1A, 1004, 1005)	(1A, 2468, 2469)	(1A, 2506, 2507)	Thermus thermophilus HB8	23S Ribosomal RNA	Hairpin	9	[44]	[13]	[23]
(5dm6, 13)	5DM6	2.90	(X, 959, 960)	(X, 2456, 2457)	(X, 2494, 2495)	Deinococcus radiodurans	23S ribosomal RNA	Hairpin	9	[44]	[13]	[23]
(6eri, 9)	6ERI	3.0	(AA, 987, 988)	(AA, 2473, 2474)	(AA, 2511, 2512)	Spinacia oleracea	23S ribosomal RNA	Hairpin	9	[44]	[13]	[23]
(6hma, 9)	6HMA	2.65	(A, 1003, 1004)	(A, 2483, 2484)	(A, 2521, 2522)	Staphylococcus aureus	23S ribosomal RNA	Hairpin	9	[44]	[13]	[23]
(1hc8, 2)	1HC8	2.800	(C, 134, 135)	(C, 154, 155)	(C, 104, 105)	ESCHERICHIA COLI	58 NUCLEOTIDE RIBOSOMAL 23S RNA DOMAIN	Multi Loop	29	[28]	[26]	[24]
(1mms, 1)	1MMS	2.57	(D, 1084, 1085)	(D, 1104, 1105)	(D, 1054, 1055)	?	23S RIBOSOMAL RNA	Multi Loop	29	[28]	[26]	[24]
(1y39, 2)	1Y39	2.8	(C, 134, 135)	(C, 154, 155)	(C, 104, 105)	?	58 Nucleotide Ribosomal 23S RNA Domain	Multi Loop	29	[28]	[26]	[24]
(4w2f, 23)	4W2F	2.400	(BA, 1130, 1131)	(BA, 1150, 1151)	(BA, 1100, 1101)	Thermus thermophilus	23S Ribosomal RNA	Multi Loop	29	[28]	[26]	[24]
(4ybb, 13)	4YBB	2.000	(CA, 1084, 1085)	(CA, 1104, 1105)	(CA, 1054, 1055)	Escherichia coli K-12	23S rRNA	Multi Loop	29	[28]	[26]	[24]
(5d8h, 1)	5D8H	2.8	(A, 1194, 1195)	(A, 1214, 1215)	(A, 1164, 1165)	Methanocaldococcus jannaschii	23S ribosomal RNA	Multi Loop	29	[28]	[26]	[24]
(5dm6, 1)	5DM6	2.90	(X, 1084, 1085)	(X, 1104, 1105)	(X, 1054, 1055)	Deinococcus radiodurans	23S ribosomal RNA	Multi Loop	29	[28]	[26]	[24]
(6eri, 4)	6ERI	3.0	(AA, 1112, 1113)	(AA, 1132, 1133)	(AA, 1082, 1083)	Spinacia oleracea	23S ribosomal RNA	Multi Loop	29	[28]	[26]	[24]
(4u4r, 15)	4U4R	2.800	(1, 2270, 2271)	(1, 2195, 2196)	(1, 2246, 2247)	Saccharomyces cerevisiae S288c	25S ribosomal RNA	Multi Loop	47	[29]	[20]	[25]
(5wdt, 11)	5WDT	3.0	(A, 1927, 1928)	(A, 1836, 1837)	(A, 1903, 1904)	Escherichia coli	23S rRNA	Multi Loop	47	[29]	[20]	[25]
(6nd6, 7)	6ND6	2.850	(2A, 1927, 1928)	(2A, 1836, 1837)	(2A, 1903, 1904)	Thermus thermophilus (strain HB8 / ATCC 27634 / DSM 579)	23S Ribosomal RNA	Multi Loop	47	[29]	[20]	[25]
(4u3u, 22)	4U3U	2.900	(6, 939, 940)	(6, 624, 625)	(6, 974, 975)	Saccharomyces cerevisiae S288c	18S ribosomal RNA	Hairpin	54	[30]	[27]	[26]
(4y4o, 13)	4Y4O	2.300	(2a, 728, 729)	(2a, 577, 578)	(2a, 763, 764)	Thermus thermophilus HB8	16S Ribosomal RNA	Hairpin	54	[30]	[27]	[26]
(4ybb, 35)	4YBB	2.000	(AA, 728, 729)	(AA, 577, 578)	(AA, 763, 764)	Escherichia coli K-12	16S rRNA	Hairpin	54	[30]	[27]	[26]
(6az1, 6)	6AZ1	2.7	(1, 1186, 1187)	(1, 673, 674)	(1, 1221, 1222)	Leishmania donovani	ribosomal RNA 18S	Hairpin	54	[30]	[27]	[26]
(4ybb, 51)	4YBB	2.000	(BA, 1446, 1447)	(BA, 147, 148)	(BA, 174, 175)	Escherichia coli K-12	16S rRNA	Interior Loop	59	[36]	[36]	[27]
(5ngm, 9)	5NGM	2.9	(Aa, 1456, 1457)	(Aa, 147, 148)	(Aa, 174, 175)	Staphylococcus aureus	16S ribosomal RNA	Interior Loop	59	[36]	[36]	[27]
(6eri, 19)	6ERI	3.0	(BA, 1396, 1397)	(BA, 132, 133)	(BA, 159, 160)	Spinacia oleracea	16S ribosomal RNA	Interior Loop	59	[36]	[36]	[27]
(4u27, 42)	4U27	2.800	(CA, 573, 574)	(CA, 882, 883)	(CA, 567, 568)	Escherichia coli str. K-12 substr. MDS42	16S rRNA	Interior Loop	60	[31]	[29]	[28]
(4y4o, 26)	4Y4O	2.300	(1a, 573, 574)	(1a, 882, 883)	(1a, 567, 568)	Thermus thermophilus HB8	16S Ribosomal RNA	Interior Loop	60	[31]	[29]	[28]
(6az1, 4)	6AZ1	2.7	(1, 669, 670)	(1, 1458, 1459)	(1, 663, 664)	Leishmania donovani	ribosomal RNA 18S	Interior Loop	60	[31]	[29]	[28]
(4u4r, 7)	4U4R	2.800	(6, 555, 556)	(6, 589, 590)	(6, 548, 549)	Saccharomyces cerevisiae S288c	18S ribosomal RNA	Interior Loop	61	[32]	[30]	[29]
(4y4o, 54)	4Y4O	2.300	(1a, 509, 510)	(1a, 542, 543)	(1a, 502, 503)	Thermus thermophilus HB8	16S Ribosomal RNA	Interior Loop	61	[32]	[30]	[29]
(4ybb, 4)	4YBB	2.000	(AA, 509, 510)	(AA, 542, 543)	(AA, 502, 503)	Escherichia coli K-12	16S rRNA	Interior Loop	61	[32]	[30]	[29]
(6eri, 7)	6ERI	3.0	(BA, 458, 459)	(BA, 491, 492)	(BA, 451, 452)	Spinacia oleracea	16S ribosomal RNA	Interior Loop	61	[32]	[30]	[29]
(4ybb, 20)	4YBB	2.000	(CA, 2809, 2810)	(CA, 2787, 2788)	(CA, 2630, 2631)	Escherichia coli K-12	23S rRNA	Interior Loop	15	[3]	[44]	[3]
(5wdt, 5)	5WDT	3.0	(A, 2809, 2810)	(A, 2787, 2788)	(A, 2630, 2631)	Escherichia coli	23S rRNA	Interior Loop	15	[3]	[44]	[3]
(4y4o, 20)	4Y4O	2.300	(1a, 958, 959)	(1a, 984, 985)	(1a, 1220, 1221)	Thermus thermophilus HB8	16S Ribosomal RNA	Multi Loop	71	[34]	[33]	[30]
(5nwy, 22)	5NWY	2.9	(0, 958, 959)	(0, 984, 985)	(0, 1220, 1221)	Escherichia coli	16S rRNA	Multi Loop	71	[34]	[33]	[30]
(3t1y, 6)	3T1Y	2.8	(A, 1495, 1496)	(A, 1386, 1387)	(A, 1473, 1474)	Thermus thermophilus	16S rRNA	GNRA	55	[35]	[34]	[31]
(4u26, 1)	4U26	2.800	(CA, 1518, 1519)	(CA, 1404, 1405)	(CA, 1496, 1497)	Escherichia coli str. K-12 substr. MDS42	16S rRNA	GNRA	55	[35]	[34]	[31]
(4u4r, 17)	4U4R	2.800	(2, 1781, 1782)	(2, 1641, 1642)	(2, 1759, 1760)	Saccharomyces cerevisiae S288c	18S ribosomal RNA	Hairpin	55	[35]	[34]	[31]
(4v67, 25)	4V67	3.00	(AA, 1518, 1519)	(AA, 1404, 1405)	(AA, 1496, 1497)	Thermus thermophilus	16S RRNA	GNRA	55	[35]	[34]	[31]
(4v8b, 31)	4V8B	3.000	(AA, 1518, 1519)	(AA, 1404, 1405)	(AA, 1496, 1497)	Thermus thermophilus	16S ribosomal RNA	GNRA	55	[35]	[34]	[31]
(4v90, 2)	4V90	2.95	(AA, 1518, 1519)	(AA, 1404, 1405)	(AA, 1496, 1497)	THERMUS THERMOPHILUS HB8	16S RIBOSOMAL RNA	GNRA	55	[35]	[34]	[31]
(4v9h, 14)	4V9H	2.857	(AA, 1518, 1519)	(AA, 1404, 1405)	(AA, 1496, 1497)	Thermus thermophilus	16S ribosomal RNA	GNRA	55	[35]	[34]	[31]
(4w2f, 33)	4W2F	2.400	(CA, 1518, 1519)	(CA, 1404, 1405)	(CA, 1496, 1497)	Thermus thermophilus	16S Ribosomal RNA	GNRA	55	[35]	[34]	[31]
(4woi, 43)	4WOI	2.900	(AA, 1518, 1519)	(AA, 1404, 1405)	(AA, 1496, 1497)	Escherichia coli str. K-12 substr. MDS42	16S ribosomal RNA	GNRA	55	[35]	[34]	[31]
(4wsd, 1)	4WSD	2.950	(13, 1518, 1519)	(13, 1404, 1405)	(13, 1496, 1497)	Thermus thermophilus	16S ribosomal RNA	GNRA	55	[35]	[34]	[31]
(5e81, 1)	5e+81	2.950	(13, 1518, 1519)	(13, 1404, 1405)	(13, 1496, 1497)	Thermus thermophilus HB8	16S ribosomal RNA	GNRA	55	[35]	[34]	[31]
(5t2a, 8)	5T2A	2.9	(2, 2184, 2185)	(2, 2057, 2058)	(2, 2162, 2163)	Leishmania donovani	18S rRNA	Hairpin	55	[35]	[34]	[31]
(6eri, 26)	6ERI	3.0	(BA, 1468, 1469)	(BA, 1354, 1355)	(BA, 1446, 1447)	Spinacia oleracea	16S ribosomal RNA	GNRA	55	[35]	[34]	[31]
(6i7v, 39)	6I7V	2.800	(BA, 1518, 1519)	(BA, 1404, 1405)	(BA, 1496, 1497)	Escherichia coli	16S ribosomal RNA	GNRA	55	[35]	[34]	[31]
(4u27, 10)	4U27	2.800	(AA, 171, 172)	(AA, 66, 67)	(AA, 102, 103)	Escherichia coli str. K-12 substr. MDS42	16S rRNA	Interior Loop	58	[37]	[28]	[32]
(4y4o, 39)	4Y4O	2.300	(1a, 171, 172)	(1a, 66, 67)	(1a, 102, 103)	Thermus thermophilus HB8	16S Ribosomal RNA	Interior Loop	58	[37]	[28]	[32]
(6eri, 6)	6ERI	3.0	(BA, 156, 157)	(BA, 68, 69)	(BA, 87, 88)	Spinacia oleracea	16S ribosomal RNA	Interior Loop	58	[37]	[28]	[32]
(3t1y, 10)	3T1Y	2.8	(A, 749, 750)	(A, 1501, 1502)	(A, 1487, 1488)	Thermus thermophilus	16S rRNA	Multi Loop	57	[38]	[35]	[33]
(4u27, 2)	4U27	2.800	(CA, 766, 767)	(CA, 1524, 1525)	(CA, 1510, 1511)	Escherichia coli str. K-12 substr. MDS42	16S rRNA	Multi Loop	57	[38]	[35]	[33]
(4u4r, 10)	4U4R	2.800	(6, 977, 978)	(6, 1787, 1788)	(6, 1773, 1774)	Saccharomyces cerevisiae S288c	18S ribosomal RNA	Multi Loop	57	[38]	[35]	[33]
(4v67, 6)	4V67	3.00	(CA, 766, 767)	(CA, 1524, 1525)	(CA, 1510, 1511)	Thermus thermophilus	16S RRNA	Multi Loop	57	[38]	[35]	[33]
(4v7l, 15)	4V7L	3.000	(CA, 766, 767)	(CA, 1524, 1525)	(CA, 1510, 1511)	Thermus thermophilus	16S ribosomal RNA	Multi Loop	57	[38]	[35]	[33]
(4v8d, 26)	4V8D	3.000	(CA, 766, 767)	(CA, 1524, 1525)	(CA, 1510, 1511)	Thermus thermophilus	16S ribosomal RNA	Multi Loop	57	[38]	[35]	[33]
(4v90, 11)	4V90	2.95	(AA, 766, 767)	(AA, 1524, 1525)	(AA, 1510, 1511)	THERMUS THERMOPHILUS HB8	16S RIBOSOMAL RNA	Multi Loop	57	[38]	[35]	[33]
(4y4o, 31)	4Y4O	2.300	(1a, 766, 767)	(1a, 1524, 1525)	(1a, 1510, 1511)	Thermus thermophilus HB8	16S Ribosomal RNA	Multi Loop	57	[38]	[35]	[33]
(4ybb, 2)	4YBB	2.000	(AA, 766, 767)	(AA, 1524, 1525)	(AA, 1510, 1511)	Escherichia coli K-12	16S rRNA	Multi Loop	57	[38]	[35]	[33]
(5e81, 10)	5e+81	2.950	(13, 766, 767)	(13, 1524, 1525)	(13, 1510, 1511)	Thermus thermophilus HB8	16S ribosomal RNA	Multi Loop	57	[38]	[35]	[33]
(5f8k, 24)	5F8K	2.800	(1a, 766, 767)	(1a, 1524, 1525)	(1a, 1510, 1511)	Thermus thermophilus HB8	16S ribosomal RNA	Multi Loop	57	[38]	[35]	[33]
(5ndk, 13)	5NDK	2.950	(13, 1395, 1396)	(13, 2147, 2148)	(13, 2133, 2134)	Thermus thermophilus (strain HB8 / ATCC 27634 / DSM 579)	16S ribosomal RNA	Multi Loop	57	[38]	[35]	[33]
(5ngm, 18)	5NGM	2.9	(Aa, 774, 775)	(Aa, 1535, 1536)	(Aa, 1521, 1522)	Staphylococcus aureus	16S ribosomal RNA	Multi Loop	57	[38]	[35]	[33]
(6az1, 2)	6AZ1	2.7	(1, 1224, 1225)	(1, 2190, 2191)	(1, 2176, 2177)	Leishmania donovani	ribosomal RNA 18S	Multi Loop	57	[38]	[35]	[33]
(6eri, 18)	6ERI	3.0	(BA, 715, 716)	(BA, 1474, 1475)	(BA, 1460, 1461)	Spinacia oleracea	16S ribosomal RNA	Multi Loop	57	[38]	[35]	[33]
(6h4n, 17)	6H4N	3.0	(a, 766, 767)	(a, 1524, 1525)	(a, 1510, 1511)	Escherichia coli BW25113	16S ribosomal RNA	Multi Loop	57	[38]	[35]	[33]
(4u4u, 11)	4U4U	3.000	(6, 61, 62)	(6, 268, 269)	(6, 286, 287)	Saccharomyces cerevisiae ATCC 204508 / S288c	18S ribosomal RNA	Interior Loop	73	[39]	[37]	[34]
(6az1, 1)	6AZ1	2.7	(1, 61, 62)	(1, 318, 319)	(1, 330, 331)	Leishmania donovani	ribosomal RNA 18S	Interior Loop	73	[39]	[37]	[34]
(6ek0, 2)	6EK0	2.9	(S2, 60, 61)	(S2, 315, 316)	(S2, 334, 335)	Homo sapiens	18S ribosomal RNA	Interior Loop	73	[39]	[37]	[34]
(3g78, 2)	3G78	2.80	(A, 318, 319)	(A, 6, 7)	(A, 265, 266)	Oceanobacillus iheyensis	Group II intron	Interior Loop	86	[41]	[40]	[37]
(4fau, 2)	4FAU	2.87	(A, 318, 319)	(A, 6, 7)	(A, 265, 266)	Oceanobacillus iheyensis	Group IIC intron	Interior Loop	86	[41]	[40]	[37]
(4faw, 3)	4FAW	2.70	(A, 318, 319)	(A, 6, 7)	(A, 265, 266)	Oceanobacillus iheyensis	Group IIC intron	Interior Loop	86	[41]	[40]	[37]
(6d8o, 2)	6D8O	2.8	(A, 183, 184)	(A, 109, 110)	(A, 211, 212)	Tetrahymena thermophila	Group I self-splicing intron	Interior Loop	89	[54]	[41]	[38]
(1l8v, 1)	1L8V	2.8	(B, 183, 184)	(B, 109, 110)	(B, 211, 212)	?	P4-P6 RNA ribozyme domain	Interior Loop	76	[76]	[70]	[38]
(1sj3, 1)	1SJ3	2.20	(R, 165, 166)	(R, 118, 119)	(R, 128, 129)	Hepatitis delta virus	precursor form of the Hepatitis Delta virus ribozyme	Exterior Loop	77	[42]	[42]	[39]
(2oih, 1)	2OIH	2.4	(B, 165, 166)	(B, 118, 119)	(B, 128, 129)	?	HDV ribozyme	Multi Loop	77	[42]	[42]	[39]
(4u26, 22)	4U26	2.800	(DA, 2882, 2883)	(DA, 2816, 2817)	(DA, 2829, 2830)	Escherichia coli str. K-12 substr. MDS42	23S rRNA	Multi Loop	16	[4]	[3]	[4]
(5j5b, 15)	5J5B	2.8	(CA, 2882, 2883)	(CA, 2816, 2817)	(CA, 2829, 2830)	Escherichia coli (strain K12)	23S rRNA	Multi Loop	16	[4]	[3]	[4]
(3mum, 1)	3MUM	2.9	(R, 34, 35)	(R, 59, 60)	(R, 78, 79)	?	G20A mutant c-di-GMP Riboswitch	GNRA	85	[56, 57]	[45]	[40]
(3mur, 1)	3MUR	3.0	(R, 34, 35)	(R, 59, 60)	(R, 78, 79)	?	C92U mutant c-di-GMP riboswitch	GNRA	85	[56, 57]	[45]	[40]
(3mut, 1)	3MUT	3.0	(R, 34, 35)	(R, 59, 60)	(R, 78, 79)	?	G20A/C92U mutant c-di-GMP riboswitch	GNRA	85	[57]	[45]	[40]
(3mxh, 1)	3MXH	2.3	(R, 34, 35)	(R, 59, 60)	(R, 78, 79)	?	c-di-GMP riboswitch	GNRA	85	[57]	[45]	[40]
(1vq8, 19)	1VQ8	2.200	(0, 1572, 1573)	(0, 1494, 1495)	(0, 1510, 1511)	Haloarcula marismortui	23S ribosomal rna	Interior Loop	8	[16]	[12]	[41]
(1yhq, 24)	1YHQ	2.40	(0, 1572, 1573)	(0, 1494, 1495)	(0, 1510, 1511)	Haloarcula marismortui	23S Ribosomal RNA	Interior Loop	8	[16]	[12]	[41]
(2qex, 19)	2QEX	2.800	(0, 1572, 1573)	(0, 1494, 1495)	(0, 1510, 1511)	Haloarcula marismortui	23S ribosomal RNA	Interior Loop	8	[16]	[12]	[41]
(4u3u, 2)	4U3U	2.900	(1, 1696, 1697)	(1, 1595, 1596)	(1, 1611, 1612)	Saccharomyces cerevisiae S288c	25S ribosomal RNA	A-rich	8	[16]	[12]	[41]
(4ybb, 6)	4YBB	2.000	(DA, 1469, 1470)	(DA, 1385, 1386)	(DA, 1401, 1402)	Escherichia coli K-12	23S rRNA	Interior Loop	8	[16]	[12]	[41]
(6eri, 3)	6ERI	3.0	(AA, 1488, 1489)	(AA, 1406, 1407)	(AA, 1422, 1423)	Spinacia oleracea	23S ribosomal RNA	Interior Loop	8	[16]	[12]	[41]
(6eri, 13)	6ERI	3.0	(AA, 1056, 1057)	(AA, 2502, 2503)	(AA, 2481, 2482)	Spinacia oleracea	23S ribosomal RNA	Interior Loop	4	[60]	[43, 44]	[42, 45]
(5dm6, 7)	5DM6	2.90	(X, 1028, 1029)	(X, 2485, 2486)	(X, 2464, 2465)	Deinococcus radiodurans	23S ribosomal RNA	Interior Loop	4	[60]	[43]	[42, 45]
(1vq8, 11)	1VQ8	2.200	(0, 1132, 1133)	(0, 2520, 2521)	(0, 2499, 2500)	Haloarcula marismortui	23S ribosomal rna	Interior Loop	4	[60]	[44]	[42]
(3cc7, 12)	3CC7	2.70	(0, 1132, 1133)	(0, 2520, 2521)	(0, 2499, 2500)	Haloarcula marismortui	23S ribosomal RNA	Interior Loop	4	[60]	[44]	[42]
(3cce, 9)	3CCE	2.75	(0, 1132, 1133)	(0, 2520, 2521)	(0, 2499, 2500)	Haloarcula marismortui	23S RIBOSOMAL RNA	Interior Loop	4	[60]	[44]	[42]
(3ccl, 11)	3CCL	2.900	(0, 1132, 1133)	(0, 2520, 2521)	(0, 2499, 2500)	Haloarcula marismortui	23S RIBOSOMAL RNA	Interior Loop	4	[60]	[44]	[42]
(3ccq, 12)	3CCQ	2.900	(0, 1132, 1133)	(0, 2520, 2521)	(0, 2499, 2500)	Haloarcula marismortui	23S RIBOSOMAL RNA	Interior Loop	4	[60]	[44]	[42]
(3ccr, 12)	3CCR	3.000	(0, 1132, 1133)	(0, 2520, 2521)	(0, 2499, 2500)	Haloarcula marismortui	23S RIBOSOMAL RNA	Interior Loop	4	[60]	[44]	[42]
(3ccs, 12)	3CCS	2.950	(0, 1132, 1133)	(0, 2520, 2521)	(0, 2499, 2500)	Haloarcula marismortui	23S RIBOSOMAL RNA	Interior Loop	4	[60]	[44]	[42]
(3ccu, 11)	3CCU	2.800	(0, 1132, 1133)	(0, 2520, 2521)	(0, 2499, 2500)	Haloarcula marismortui	23S RIBOSOMAL RNA	Interior Loop	4	[60]	[44]	[42]
(5wfs, 19)	5WFS	3.0	(A, 2859, 2860)	(A, 1708, 1709)	(A, 1749, 1750)	Escherichia coli	23S rRNA	GNRA	23	[50, 58]	[45]	[43, 51]
(6az1, 3)	6AZ1	2.7	(1, 870, 871)	(1, 519, 520)	(1, 36, 37)	Leishmania donovani	ribosomal RNA 18S	Hairpin	63	[50, 58]	[46]	[43, 51]
(6ek0, 9)	6EK0	2.9	(S2, 825, 826)	(S2, 519, 520)	(S2, 35, 36)	Homo sapiens	18S ribosomal RNA	Hairpin	63	[50, 58]	[46]	[43, 51]
(2vqe, 5)	2VQE	2.50	(A, 1079, 1080)	(A, 16, 17)	(A, 918, 919)	THERMUS THERMOPHILUS	16S RRNA	GNRA	64	[33]	[32]	[43, 54]
(3t1y, 8)	3T1Y	2.8	(A, 1061, 1062)	(A, 16, 17)	(A, 895, 896)	Thermus thermophilus	16S rRNA	GNRA	64	[33]	[32]	[43, 54]
(6ek0, 3)	6EK0	2.9	(L5, 4543, 4544)	(L5, 3919, 3920)	(L5, 4381, 4382)	Homo sapiens	28S ribosomal RNA	GNRA	17	[56]	[45]	[43, 54]
(6h4n, 7)	6H4N	3.0	(A, 2597, 2598)	(A, 2073, 2074)	(A, 2435, 2436)	Escherichia coli BW25113	23S ribosomal RNA	GNRA	17	[56]	[45]	[43, 54]
(6hma, 1)	6HMA	2.65	(A, 1836, 1837)	(A, 1399, 1400)	(A, 1405, 1406)	Staphylococcus aureus	23S ribosomal RNA	GNRA	19	[56]	[45]	[43, 54]
(6qul, 4)	6QUL	3.0	(A, 2597, 2598)	(A, 2073, 2074)	(A, 2435, 2436)	Escherichia coli	23S rRNA	GNRA	17	[56]	[45]	[43, 54]
(1vq8, 3)	1VQ8	2.200	(0, 579, 580)	(0, 1110, 1111)	(0, 1252, 1253)	Haloarcula marismortui	23S ribosomal rna	GNRA	36	[24]	[24]	[43]
(3cc2, 21)	3CC2	2.400	(0, 579, 580)	(0, 1110, 1111)	(0, 1252, 1253)	Haloarcula marismortui	23S RIBOSOMAL RNA	GNRA	36	[24]	[24]	[43]
(3cpw, 3)	3CPW	2.70	(0, 579, 580)	(0, 1110, 1111)	(0, 1252, 1253)	HALOARCULA MARISMORTUI	23S RIBOSOMAL RNA	GNRA	36	[24]	[24]	[43]
(4u27, 32)	4U27	2.800	(CA, 1079, 1080)	(CA, 16, 17)	(CA, 918, 919)	Escherichia coli str. K-12 substr. MDS42	16S rRNA	GNRA	64	[33]	[32]	[43]
(4u4r, 11)	4U4R	2.800	(6, 1299, 1300)	(6, 11, 12)	(6, 1142, 1143)	Saccharomyces cerevisiae S288c	18S ribosomal RNA	GNRA	64	[33]	[32]	[43]
(4v67, 23)	4V67	3.00	(CA, 1079, 1080)	(CA, 16, 17)	(CA, 918, 919)	Thermus thermophilus	16S RRNA	GNRA	64	[33]	[32]	[43]
(4y4o, 9)	4Y4O	2.300	(2a, 1079, 1080)	(2a, 16, 17)	(2a, 918, 919)	Thermus thermophilus HB8	16S Ribosomal RNA	GNRA	64	[33]	[32]	[43]
(4ybb, 9)	4YBB	2.000	(BA, 1079, 1080)	(BA, 16, 17)	(BA, 918, 919)	Escherichia coli K-12	16S rRNA	GNRA	64	[33]	[32]	[43]
(5j7l, 10)	5J7L	2.999	(BA, 1079, 1080)	(BA, 16, 17)	(BA, 918, 919)	Escherichia coli (strain K12)	16S rRNA	GNRA	64	[33]	[32]	[43]
(5ngm, 1)	5NGM	2.9	(Aa, 1090, 1091)	(Aa, 17, 18)	(Aa, 927, 928)	Staphylococcus aureus	16S ribosomal RNA	GNRA	64	[33]	[32]	[43]
(6az1, 5)	6AZ1	2.7	(1, 1651, 1652)	(1, 11, 12)	(1, 1494, 1495)	Leishmania donovani	ribosomal RNA 18S	GNRA	64	[33]	[32]	[43]
(6ek0, 6)	6EK0	2.9	(S2, 1356, 1357)	(S2, 11, 12)	(S2, 1199, 1200)	Homo sapiens	18S ribosomal RNA	GNRA	64	[33]	[32]	[43]
(6eri, 15)	6ERI	3.0	(BA, 1029, 1030)	(BA, 18, 19)	(BA, 868, 869)	Spinacia oleracea	16S ribosomal RNA	GNRA	64	[33]	[32]	[43]
(2zjr, 3)	2ZJR	2.91	(X, 2834, 2835)	(X, 1725, 1726)	(X, 1740, 1741)	Deinococcus radiodurans	ribosomal 23S RNA	GNRA	23	[50, 56]	[45]	[43]
(4faw, 1)	4FAW	2.70	(A, 92, 93)	(A, 272, 273)	(A, 280, 281)	Oceanobacillus iheyensis	Group IIC intron	GNRA	88	[50]	[45]	[43]
(4u3u, 7)	4U3U	2.900	(2, 1504, 1505)	(2, 1562, 1563)	(2, 1548, 1549)	Saccharomyces cerevisiae S288c	18S ribosomal RNA	GNRA	69	[50]	[45]	[43]
(4u4r, 18)	4U4R	2.800	(1, 1637, 1638)	(1, 1708, 1709)	(1, 1735, 1736)	Saccharomyces cerevisiae S288c	25S ribosomal RNA	GNRA	53	[50]	[45]	[43]
(4v67, 7)	4V67	3.00	(BA, 2859, 2860)	(BA, 1708, 1709)	(BA, 1749, 1750)	Thermus thermophilus	23S RRNA	GNRA	23	[50]	[45]	[43]
(4w2g, 52)	4W2G	2.550	(BA, 2869, 2870)	(BA, 1755, 1756)	(BA, 1780, 1781)	Thermus thermophilus	23S Ribosomal RNA	GNRA	23	[50, 56]	[45]	[43]
(4y4o, 11)	4Y4O	2.300	(2a, 1169, 1170)	(2a, 1096, 1097)	(2a, 1088, 1089)	Thermus thermophilus HB8	16S Ribosomal RNA	GNRA	68	[48]	[45]	[43]
(4y4o, 22)	4Y4O	2.300	(2a, 1015, 1016)	(2a, 1217, 1218)	(2a, 987, 988)	Thermus thermophilus HB8	16S Ribosomal RNA	GNRA	67	[50]	[45]	[43]
(4y4o, 38)	4Y4O	2.300	(2a, 1268, 1269)	(2a, 1325, 1326)	(2a, 1311, 1312)	Thermus thermophilus HB8	16S Ribosomal RNA	GNRA	69	[50]	[45]	[43]
(4ybb, 1)	4YBB	2.000	(DA, 1809, 1810)	(DA, 1362, 1363)	(DA, 1368, 1369)	Escherichia coli K-12	23S rRNA	GNRA	19	[56]	[45]	[43]
(4ybb, 12)	4YBB	2.000	(CA, 2859, 2860)	(CA, 1708, 1709)	(CA, 1749, 1750)	Escherichia coli K-12	23S rRNA	GNRA	23	[50, 56, 58]	[45]	[43]
(4ybb, 21)	4YBB	2.000	(AA, 1268, 1269)	(AA, 1325, 1326)	(AA, 1311, 1312)	Escherichia coli K-12	16S rRNA	GNRA	69	[50]	[45]	[43]
(6ek0, 10)	6EK0	2.9	(L5, 2581, 2582)	(L5, 2653, 2654)	(L5, 2680, 2681)	Homo sapiens	28S ribosomal RNA	GNRA	53	[50]	[45]	[43]
(6ek0, 7)	6EK0	2.9	(S2, 1568, 1569)	(S2, 1626, 1627)	(S2, 1612, 1613)	Homo sapiens	18S ribosomal RNA	Tetraloop	69	[50]	[45]	[43]
(6eri, 14)	6ERI	3.0	(BA, 965, 966)	(BA, 1166, 1167)	(BA, 937, 938)	Spinacia oleracea	16S ribosomal RNA	GNRA	67	[50]	[45]	[43]
(1u9s, 1)	1U9S	2.90	(A, 207, 208)	(A, 80, 81)	(A, 93, 94)	?	RIBONUCLEASE P	GNRA	78	[43]	[52]	[43]
(1vq8, 15)	1VQ8	2.200	(0, 1329, 1330)	(0, 905, 906)	(0, 1299, 1300)	Haloarcula marismortui	23S ribosomal rna	GNRA	21	[43]	[52]	[43]
(3cc2, 6)	3CC2	2.400	(0, 1329, 1330)	(0, 905, 906)	(0, 1299, 1300)	Haloarcula marismortui	23S RIBOSOMAL RNA	GNRA	21	[43]	[52]	[43]
(4u4r, 16)	4U4R	2.800	(5, 1406, 1407)	(5, 944, 945)	(5, 1374, 1375)	Saccharomyces cerevisiae S288c	25S ribosomal RNA	GNRA	21	[43]	[52]	[43]
(4y4o, 12)	4Y4O	2.300	(2A, 1225, 1226)	(2A, 812, 813)	(2A, 1194, 1195)	Thermus thermophilus HB8	23S Ribosomal RNA	GNRA	21	[43]	[52]	[43]
(4ybb, 30)	4YBB	2.000	(CA, 1225, 1226)	(CA, 812, 813)	(CA, 1194, 1195)	Escherichia coli K-12	23S rRNA	GNRA	21	[43]	[52]	[43]
(5wfs, 11)	5WFS	3.0	(A, 1225, 1226)	(A, 812, 813)	(A, 1194, 1195)	Escherichia coli	23S rRNA	GNRA	21	[43]	[52]	[43]
(6eri, 8)	6ERI	3.0	(AA, 1246, 1247)	(AA, 823, 824)	(AA, 1215, 1216)	Spinacia oleracea	23S ribosomal RNA	GNRA	21	[43]	[52]	[43]
(6hma, 15)	6HMA	2.65	(A, 1263, 1264)	(A, 857, 858)	(A, 1233, 1234)	Staphylococcus aureus	23S ribosomal RNA	GNRA	21	[43]	[52]	[43]
(4u4r, 9)	4U4R	2.800	(5, 2223, 2224)	(5, 306, 307)	(5, 2782, 2783)	Saccharomyces cerevisiae S288c	25S ribosomal RNA	GNRA	52	[72]	[65]	[43]
(4u27, 54)	4U27	2.800	(AA, 1015, 1016)	(AA, 1217, 1218)	(AA, 987, 988)	Escherichia coli str. K-12 substr. MDS42	16S rRNA	GNRA	66	[50]	[66]	[43]
(5ngm, 15)	5NGM	2.9	(Aa, 1443, 1444)	(Aa, 342, 343)	(Aa, 326, 327)	Staphylococcus aureus	16S ribosomal RNA	Interior Loop	56	[49]	[47]	[44, 52, 56]
(1vq8, 22)	1VQ8	2.200	(0, 665, 666)	(0, 208, 209)	(0, 230, 231)	Haloarcula marismortui	23S ribosomal rna	Interior Loop	20	[26]	[47]	[44]
(3cc2, 12)	3CC2	2.400	(0, 665, 666)	(0, 208, 209)	(0, 230, 231)	Haloarcula marismortui	23S RIBOSOMAL RNA	Interior Loop	20	[26]	[47]	[44]
(4y4o, 50)	4Y4O	2.300	(1A, 631, 632)	(1A, 226, 227)	(1A, 248, 249)	Thermus thermophilus HB8	23S Ribosomal RNA	Interior Loop	20	[26]	[47]	[44]
(4ybb, 24)	4YBB	2.000	(CA, 608, 609)	(CA, 237, 238)	(CA, 259, 260)	Escherichia coli K-12	23S rRNA	Interior Loop	20	[26]	[47]	[44]
(5dm6, 11)	5DM6	2.90	(X, 607, 608)	(X, 209, 210)	(X, 231, 232)	Deinococcus radiodurans	23S ribosomal RNA	Interior Loop	20	[26]	[47]	[44]
(5ngm, 8)	5NGM	2.9	(AA, 651, 652)	(AA, 240, 241)	(AA, 262, 263)	Staphylococcus aureus	23S Ribosomal RNA	Interior Loop	20	[26]	[47]	[44]
(5wfs, 6)	5WFS	3.0	(A, 608, 609)	(A, 237, 238)	(A, 259, 260)	Escherichia coli	23S rRNA	Interior Loop	20	[26]	[47]	[44]
(6eri, 24)	6ERI	3.0	(AA, 618, 619)	(AA, 222, 223)	(AA, 244, 245)	Spinacia oleracea	23S ribosomal RNA	Interior Loop	20	[26]	[47]	[44]
(4v51, 22)	4V51	2.800	(DA, 1028, 1029)	(DA, 2485, 2486)	(DA, 2464, 2465)	THERMUS THERMOPHILUS	23S RIBOSOMAL RNA	Interior Loop	4	[60]	[43]	[45]
(4v90, 13)	4V90	2.95	(BA, 1028, 1029)	(BA, 2485, 2486)	(BA, 2464, 2465)	THERMUS THERMOPHILUS HB8	23S RIBOSOMAL RNA	Interior Loop	4	[60]	[43]	[45]
(4y4o, 3)	4Y4O	2.300	(1A, 1074, 1075)	(1A, 2497, 2498)	(1A, 2476, 2477)	Thermus thermophilus HB8	23S Ribosomal RNA	Interior Loop	4	[60]	[43]	[45]
(4ybb, 8)	4YBB	2.000	(CA, 1028, 1029)	(CA, 2485, 2486)	(CA, 2464, 2465)	Escherichia coli K-12	23S rRNA	Interior Loop	4	[60]	[43]	[45]
(5e81, 12)	5e+81	2.950	(1H, 1028, 1029)	(1H, 2485, 2486)	(1H, 2464, 2465)	Thermus thermophilus HB8	23S ribosomal RNA	Interior Loop	4	[60]	[43]	[45]
(6hma, 6)	6HMA	2.65	(A, 1072, 1073)	(A, 2512, 2513)	(A, 2491, 2492)	Staphylococcus aureus	23S ribosomal RNA	Interior Loop	4	[60]	[43]	[45]
(4v67, 43)	4V67	3.00	(DA, 2809, 2810)	(DA, 2787, 2788)	(DA, 2630, 2631)	Thermus thermophilus	23S RRNA	A-rich	26	[46]	[47]	[46]
(4y4o, 34)	4Y4O	2.300	(1A, 2819, 2820)	(1A, 2800, 2801)	(1A, 2642, 2643)	Thermus thermophilus HB8	23S Ribosomal RNA	A-rich	26	[46]	[47]	[46]
(5dm6, 5)	5DM6	2.90	(X, 2809, 2810)	(X, 2787, 2788)	(X, 2630, 2631)	Deinococcus radiodurans	23S ribosomal RNA	A-rich	26	[46]	[47]	[46]
(4u4r, 24)	4U4R	2.800	(6, 1400, 1401)	(6, 1316, 1317)	(6, 1308, 1309)	Saccharomyces cerevisiae S288c	18S ribosomal RNA	Hairpin	62	[48]	[49]	[47]
(4ybb, 11)	4YBB	2.000	(BA, 1169, 1170)	(BA, 1096, 1097)	(BA, 1088, 1089)	Escherichia coli K-12	16S rRNA	Hairpin	62	[48]	[49]	[47]
(6eri, 10)	6ERI	3.0	(BA, 1118, 1119)	(BA, 1046, 1047)	(BA, 1038, 1039)	Spinacia oleracea	16S ribosomal RNA	Hairpin	62	[48]	[49]	[47]
(5dm6, 2)	5DM6	2.90	(X, 1544, 1545)	(X, 1446, 1447)	(X, 1464, 1465)	Deinococcus radiodurans	23S ribosomal RNA	Multi Loop	7	[62]	[55]	[48, 50]
(4y4o, 4)	4Y4O	2.300	(2a, 195, 196)	(2a, 221, 222)	(2a, 141, 142)	Thermus thermophilus HB8	16S Ribosomal RNA	Multi Loop	70	[61]	[31]	[48]
(5nwy, 17)	5NWY	2.9	(0, 195, 196)	(0, 221, 222)	(0, 141, 142)	Escherichia coli	16S rRNA	Multi Loop	65	[61]	[31]	[48]
(1vq8, 8)	1VQ8	2.200	(0, 1930, 1931)	(0, 2126, 2127)	(0, 2266, 2267)	Haloarcula marismortui	23S ribosomal rna	Interior Loop	25	[52]	[51]	[49, 56, 57]
(1yhq, 9)	1YHQ	2.40	(0, 1930, 1931)	(0, 2126, 2127)	(0, 2266, 2267)	Haloarcula marismortui	23S Ribosomal RNA	Interior Loop	25	[52]	[51]	[49, 56, 57]
(2qex, 12)	2QEX	2.800	(0, 1930, 1931)	(0, 2126, 2127)	(0, 2266, 2267)	Haloarcula marismortui	23S ribosomal RNA	Interior Loop	25	[52]	[51]	[49, 56, 57]
(1vq8, 18)	1VQ8	2.200	(0, 2775, 2776)	(0, 2574, 2575)	(0, 2558, 2559)	Haloarcula marismortui	23S ribosomal rna	A-rich	3	[59]	[47]	[49]
(3cce, 12)	3CCE	2.75	(0, 2775, 2776)	(0, 2574, 2575)	(0, 2558, 2559)	Haloarcula marismortui	23S RIBOSOMAL RNA	A-rich	3	[59]	[47]	[49]
(3ccl, 14)	3CCL	2.900	(0, 2775, 2776)	(0, 2574, 2575)	(0, 2558, 2559)	Haloarcula marismortui	23S RIBOSOMAL RNA	A-rich	3	[59]	[47]	[49]
(4u4r, 1)	4U4R	2.800	(1, 3105, 3106)	(1, 2908, 2909)	(1, 2892, 2893)	Saccharomyces cerevisiae S288c	25S ribosomal RNA	Interior Loop	3	[59]	[47]	[49]
(4w2f, 37)	4W2F	2.400	(BA, 2753, 2754)	(BA, 2551, 2552)	(BA, 2535, 2536)	Thermus thermophilus	23S Ribosomal RNA	A-rich	3	[59]	[47]	[49]
(4y4o, 43)	4Y4O	2.300	(1A, 2753, 2754)	(1A, 2551, 2552)	(1A, 2535, 2536)	Thermus thermophilus HB8	23S Ribosomal RNA	A-rich	3	[59]	[47]	[49]
(4ybb, 22)	4YBB	2.000	(DA, 2740, 2741)	(DA, 2539, 2540)	(DA, 2523, 2524)	Escherichia coli K-12	23S rRNA	A-rich	3	[59]	[47]	[49]
(5dm6, 4)	5DM6	2.90	(X, 2740, 2741)	(X, 2539, 2540)	(X, 2523, 2524)	Deinococcus radiodurans	23S ribosomal RNA	Interior Loop	3	[59]	[47]	[49]
(6eri, 12)	6ERI	3.0	(AA, 2758, 2759)	(AA, 2556, 2557)	(AA, 2540, 2541)	Spinacia oleracea	23S ribosomal RNA	Interior Loop	3	[59]	[47]	[49]
(6hma, 14)	6HMA	2.65	(A, 2767, 2768)	(A, 2566, 2567)	(A, 2550, 2551)	Staphylococcus aureus	23S ribosomal RNA	A-rich	3	[59]	[47]	[49]
(1vqo, 8)	1VQO	2.2	(0, 1097, 1098)	(0, 1084, 1085)	(0, 1074, 1075)	Haloarcula marismortui	23S ribosomal rna	A-rich	12	[7]	[51]	[49]
(4y4o, 29)	4Y4O	2.300	(1A, 1046, 1047)	(1A, 1032, 1033)	(1A, 1022, 1023)	Thermus thermophilus HB8	23S Ribosomal RNA	A-rich	12	[7]	[51]	[49]
(4ybb, 17)	4YBB	2.000	(DA, 1000, 1001)	(DA, 986, 987)	(DA, 976, 977)	Escherichia coli K-12	23S rRNA	A-rich	12	[7]	[51]	[49]
(5dm6, 14)	5DM6	2.90	(X, 1000, 1001)	(X, 986, 987)	(X, 976, 977)	Deinococcus radiodurans	23S ribosomal RNA	A-rich	12	[7]	[51]	[49]
(6ek0, 1)	6EK0	2.9	(L5, 1907, 1908)	(L5, 1894, 1895)	(L5, 1884, 1885)	Homo sapiens	28S ribosomal RNA	Interior Loop	12	[7]	[51]	[49]
(6hma, 11)	6HMA	2.65	(A, 1044, 1045)	(A, 1030, 1031)	(A, 1020, 1021)	Staphylococcus aureus	23S ribosomal RNA	A-rich	12	[7]	[51]	[49]
(4ybb, 10)	4YBB	2.000	(CA, 160, 161)	(CA, 2207, 2208)	(CA, 2216, 2217)	Escherichia coli K-12	23S rRNA	Hairpin	18	[5]	[4]	[5]
(6qul, 12)	6QUL	3.0	(A, 160, 161)	(A, 2207, 2208)	(A, 2216, 2217)	Escherichia coli	23S rRNA	Hairpin	18	[5]	[4]	[5]
(4ybb, 48)	4YBB	2.000	(CA, 1544, 1545)	(CA, 1446, 1447)	(CA, 1464, 1465)	Escherichia coli K-12	23S rRNA	Interior Loop	14	[53]	[48]	[50]
(6eri, 1)	6ERI	3.0	(AA, 1578, 1579)	(AA, 1467, 1468)	(AA, 1483, 1484)	Spinacia oleracea	23S ribosomal RNA	Interior Loop	14	[53]	[48]	[50]
(6qul, 16)	6QUL	3.0	(A, 1544, 1545)	(A, 1446, 1447)	(A, 1464, 1465)	Escherichia coli	23S rRNA	Interior Loop	14	[53]	[48]	[50]
(4u4r, 21)	4U4R	2.800	(2, 769, 770)	(2, 471, 472)	(2, 36, 37)	Saccharomyces cerevisiae S288c	18S ribosomal RNA	Hairpin	63	[58]	[46]	[51]
(4y4o, 51)	4Y4O	2.300	(1a, 621, 622)	(1a, 400, 401)	(1a, 41, 42)	Thermus thermophilus HB8	16S Ribosomal RNA	Hairpin	63	[58]	[46]	[51]
(4ybb, 7)	4YBB	2.000	(AA, 621, 622)	(AA, 400, 401)	(AA, 41, 42)	Escherichia coli K-12	16S rRNA	Hairpin	63	[58]	[46]	[51]
(5ngm, 4)	5NGM	2.9	(Aa, 629, 630)	(Aa, 408, 409)	(Aa, 42, 43)	Staphylococcus aureus	16S ribosomal RNA	Hairpin	63	[58]	[46]	[51]
(1vq8, 4)	1VQ8	2.200	(0, 520, 521)	(0, 637, 638)	(0, 1363, 1364)	Haloarcula marismortui	23S ribosomal rna	Interior Loop	5	[12]	[10]	[52]
(3cc2, 23)	3CC2	2.400	(0, 520, 521)	(0, 637, 638)	(0, 1363, 1364)	Haloarcula marismortui	23S RIBOSOMAL RNA	Interior Loop	5	[12]	[10]	[52]
(4u4r, 19)	4U4R	2.800	(5, 408, 409)	(5, 654, 655)	(5, 1440, 1441)	Saccharomyces cerevisiae S288c	25S ribosomal RNA	Exterior Loop	5	[12]	[10]	[52]
(4v51, 49)	4V51	2.800	(DA, 514, 515)	(DA, 580, 581)	(DA, 1259, 1260)	THERMUS THERMOPHILUS	23S RIBOSOMAL RNA	Interior Loop	5	[12]	[10]	[52]
(4y4o, 53)	4Y4O	2.300	(2A, 514, 515)	(2A, 580, 581)	(2A, 1259, 1260)	Thermus thermophilus HB8	23S Ribosomal RNA	Interior Loop	5	[12]	[10]	[52]
(4ybb, 18)	4YBB	2.000	(DA, 514, 515)	(DA, 580, 581)	(DA, 1259, 1260)	Escherichia coli K-12	23S rRNA	Interior Loop	5	[12]	[10]	[52]
(5dm6, 10)	5DM6	2.90	(X, 514, 515)	(X, 580, 581)	(X, 1259, 1260)	Deinococcus radiodurans	23S ribosomal RNA	Interior Loop	5	[12]	[10]	[52]
(5wdt, 12)	5WDT	3.0	(A, 514, 515)	(A, 580, 581)	(A, 1259, 1260)	Escherichia coli	23S rRNA	Interior Loop	5	[12]	[10]	[52]
(6ek0, 12)	6EK0	2.9	(L5, 419, 420)	(L5, 1331, 1332)	(L5, 2354, 2355)	Homo sapiens	28S ribosomal RNA	Exterior Loop	5	[12]	[10]	[52]
(6hma, 2)	6HMA	2.65	(A, 559, 560)	(A, 623, 624)	(A, 1297, 1298)	Staphylococcus aureus	23S ribosomal RNA	Interior Loop	5	[12]	[10]	[52]
(1vq8, 21)	1VQ8	2.200	(0, 1458, 1459)	(0, 783, 784)	(0, 862, 863)	Haloarcula marismortui	23S ribosomal rna	A-rich	6	[55]	[47]	[53]
(3cc2, 17)	3CC2	2.400	(0, 1458, 1459)	(0, 783, 784)	(0, 862, 863)	Haloarcula marismortui	23S RIBOSOMAL RNA	A-rich	6	[55]	[47]	[53]
(4u4r, 4)	4U4R	2.800	(5, 1534, 1535)	(5, 823, 824)	(5, 901, 902)	Saccharomyces cerevisiae S288c	25S ribosomal RNA	A-rich	6	[55]	[47]	[53]
(4y4o, 28)	4Y4O	2.300	(1A, 1399, 1400)	(1A, 739, 740)	(1A, 816, 817)	Thermus thermophilus HB8	23S Ribosomal RNA	A-rich	6	[55, 59]	[47]	[53]
(4ybb, 54)	4YBB	2.000	(CA, 1353, 1354)	(CA, 692, 693)	(CA, 769, 770)	Escherichia coli K-12	23S rRNA	A-rich	6	[55]	[47]	[53]
(5afi, 17)	5AFI	2.9	(A, 1353, 1354)	(A, 692, 693)	(A, 769, 770)	Escherichia coli	23S ribosomal RNA	A-rich	6	[55, 59]	[47]	[53]
(5dm6, 9)	5DM6	2.90	(X, 1353, 1354)	(X, 692, 693)	(X, 769, 770)	Deinococcus radiodurans	23S ribosomal RNA	A-rich	6	[55, 59]	[47]	[53]
(6ek0, 4)	6EK0	2.9	(L5, 2448, 2449)	(L5, 1540, 1541)	(L5, 1618, 1619)	Homo sapiens	28S ribosomal RNA	Interior Loop	6	[55]	[47]	[53]
(6eri, 11)	6ERI	3.0	(AA, 1374, 1375)	(AA, 703, 704)	(AA, 780, 781)	Spinacia oleracea	23S ribosomal RNA	A-rich	6	[55]	[47]	[53]
(6hma, 8)	6HMA	2.65	(A, 1390, 1391)	(A, 737, 738)	(A, 814, 815)	Staphylococcus aureus	23S ribosomal RNA	A-rich	6	[55, 59]	[47]	[53]
(4u4r, 12)	4U4R	2.800	(5, 1169, 1170)	(5, 1156, 1157)	(5, 1146, 1147)	Saccharomyces cerevisiae S288c	25S ribosomal RNA	Interior Loop	12	[7]	[51]	[53]
(1vq8, 16)	1VQ8	2.200	(0, 2632, 2633)	(0, 2114, 2115)	(0, 2470, 2471)	Haloarcula marismortui	23S ribosomal rna	GNRA	17	[56]	[45]	[54]
(1yhq, 17)	1YHQ	2.40	(0, 2632, 2633)	(0, 2114, 2115)	(0, 2470, 2471)	Haloarcula marismortui	23S Ribosomal RNA	GNRA	17	[56]	[45]	[54]
(2qex, 20)	2QEX	2.800	(0, 2632, 2633)	(0, 2114, 2115)	(0, 2470, 2471)	Haloarcula marismortui	23S ribosomal RNA	GNRA	17	[56]	[45]	[54]
(3cc7, 17)	3CC7	2.70	(0, 2632, 2633)	(0, 2114, 2115)	(0, 2470, 2471)	Haloarcula marismortui	23S ribosomal RNA	GNRA	17	[56]	[45]	[54]
(3ccm, 16)	3CCM	2.400	(0, 2632, 2633)	(0, 2114, 2115)	(0, 2470, 2471)	Haloarcula marismortui	23S RIBOSOMAL RNA	GNRA	17	[56]	[45]	[54]
(3ccq, 18)	3CCQ	2.900	(0, 2632, 2633)	(0, 2114, 2115)	(0, 2470, 2471)	Haloarcula marismortui	23S RIBOSOMAL RNA	GNRA	17	[56]	[45]	[54]
(3ccr, 17)	3CCR	3.000	(0, 2632, 2633)	(0, 2114, 2115)	(0, 2470, 2471)	Haloarcula marismortui	23S RIBOSOMAL RNA	GNRA	17	[56]	[45]	[54]
(3ccs, 16)	3CCS	2.950	(0, 2632, 2633)	(0, 2114, 2115)	(0, 2470, 2471)	Haloarcula marismortui	23S RIBOSOMAL RNA	GNRA	17	[56]	[45]	[54]
(3ccu, 16)	3CCU	2.800	(0, 2632, 2633)	(0, 2114, 2115)	(0, 2470, 2471)	Haloarcula marismortui	23S RIBOSOMAL RNA	GNRA	17	[56]	[45]	[54]
(3cd6, 14)	3CD6	2.750	(0, 2632, 2633)	(0, 2114, 2115)	(0, 2470, 2471)	Haloarcula marismortui	23S RIBOSOMAL RNA	GNRA	17	[56]	[45]	[54]
(4u4r, 6)	4U4R	2.800	(5, 2966, 2967)	(5, 2415, 2416)	(5, 2804, 2805)	Saccharomyces cerevisiae S288c	25S ribosomal RNA	GNRA	17	[56]	[45]	[54]
(4y4o, 19)	4Y4O	2.300	(1A, 2609, 2610)	(1A, 2095, 2096)	(1A, 2447, 2448)	Thermus thermophilus HB8	23S Ribosomal RNA	GNRA	17	[56]	[45]	[54]
(4y4o, 25)	4Y4O	2.300	(1A, 1840, 1841)	(1A, 1408, 1409)	(1A, 1414, 1415)	Thermus thermophilus HB8	23S Ribosomal RNA	GNRA	19	[56]	[45]	[54]
(4ybb, 37)	4YBB	2.000	(CA, 2597, 2598)	(CA, 2073, 2074)	(CA, 2435, 2436)	Escherichia coli K-12	23S rRNA	GNRA	17	[56]	[45]	[54]
(6eri, 16)	6ERI	3.0	(AA, 2614, 2615)	(AA, 2087, 2088)	(AA, 2452, 2453)	Spinacia oleracea	23S ribosomal RNA	GNRA	17	[56]	[45]	[54]
(6hma, 10)	6HMA	2.65	(A, 2624, 2625)	(A, 2100, 2101)	(A, 2462, 2463)	Staphylococcus aureus	23S ribosomal RNA	GNRA	17	[56]	[45]	[54]
(2ydh, 1)	2YDH	2.90	(A, 11, 12)	(A, 43, 44)	(A, 58, 59)	THERMOANAEROBACTER TENGCONGENSIS	SAM-I RIBOSWITCH	Multi Loop	82	[45]	[53]	[55]
(2ygh, 1)	2YGH	2.60	(A, 11, 12)	(A, 43, 44)	(A, 58, 59)	THERMOANAEROBACTER TENGCONGENSIS	SAM-I RIBOSWITCH	Multi Loop	82	[45]	[53]	[55]
(3iqn, 1)	3IQN	2.700	(A, 11, 12)	(A, 43, 44)	(A, 58, 59)		SAM-I riboswitch	Multi Loop	82	[45]	[53]	[55]
(3iqr, 1)	3IQR	2.55	(A, 11, 12)	(A, 43, 44)	(A, 58, 59)		SAM-I riboswitch	Multi Loop	82	[45]	[53]	[55]
(4aob, 1)	4AOB	2.95	(A, 11, 12)	(A, 43, 44)	(A, 58, 59)	THERMOANAEROBACTER TENGCONGENSIS	SAM-I RIBOSWITCH	Multi Loop	82	[45]	[53]	[55]
(4l81, 2)	4L81	2.95	(A, 8, 9)	(A, 23, 24)	(A, 48, 49)	?	SAM-I/IV variant riboswitch aptamer domain	Multi Loop	84	[45]	[53]	[55]
(5fjc, 1)	5FJC	1.71	(A, 11, 12)	(A, 43, 44)	(A, 58, 59)	THERMOANAEROBACTER TENGCONGENSIS	SAM-I RIBOSWITCH	Multi Loop	82	[45]	[53]	[55]
(5fk1, 1)	5FK1	2.50	(A, 11, 12)	(A, 43, 44)	(A, 58, 59)	THERMOANAEROBACTER TENGCONGENSIS	SAM-I RIBOSWITCH	Multi Loop	82	[45]	[53]	[55]
(5fk2, 1)	5FK2	2.60	(A, 11, 12)	(A, 43, 44)	(A, 58, 59)	THERMOANAEROBACTER TENGCONGENSIS	SAM-I RIBOSWITCH	Multi Loop	82	[45]	[53]	[55]
(5fk4, 1)	5FK4	2.43	(A, 11, 12)	(A, 43, 44)	(A, 58, 59)	THERMOANAEROBACTER TENGCONGENSIS	SAM-I RIBOSWITCH	Multi Loop	82	[45]	[53]	[55]
(5fkd, 1)	5FKD	2.80	(A, 11, 12)	(A, 43, 44)	(A, 58, 59)	THERMOANAEROBACTER TENGCONGENSIS	SAM-I RIBOSWITCH	Multi Loop	82	[45]	[53]	[55]
(5fke, 1)	5FKE	2.80	(A, 11, 12)	(A, 43, 44)	(A, 58, 59)	THERMOANAEROBACTER TENGCONGENSIS	SAM-I RIBOSWITCH	Multi Loop	82	[45]	[53]	[55]
(5fkf, 1)	5FKF	2.80	(A, 11, 12)	(A, 43, 44)	(A, 58, 59)	THERMOANAEROBACTER TENGCONGENSIS	SAM-I RIBOSWITCH	Multi Loop	82	[45]	[53]	[55]
(4faw, 2)	4FAW	2.70	(A, 192, 193)	(A, 127, 128)	(A, 238, 239)	Oceanobacillus iheyensis	Group IIC intron	Interior Loop	87	[49, 59]	[47]	[56]
(4y1n, 1)	4Y1N	3.00	(A, 192, 193)	(A, 127, 128)	(A, 238, 239)	Oceanobacillus iheyensis HTE831	group II intron, domain 1	Interior Loop	87	[49]	[47]	[56]
(1vq8, 12)	1VQ8	2.200	(0, 565, 566)	(0, 1263, 1264)	(0, 1092, 1093)	Haloarcula marismortui	23S ribosomal rna	Interior Loop	40	[52]	[51]	[56]
(3cc2, 19)	3CC2	2.400	(0, 565, 566)	(0, 1263, 1264)	(0, 1092, 1093)	Haloarcula marismortui	23S RIBOSOMAL RNA	Interior Loop	40	[52]	[51]	[56]
(3cpw, 14)	3CPW	2.70	(0, 565, 566)	(0, 1263, 1264)	(0, 1092, 1093)	HALOARCULA MARISMORTUI	23S RIBOSOMAL RNA	Interior Loop	40	[52]	[51]	[56]
(4y4o, 58)	4Y4O	2.300	(1a, 1433, 1434)	(1a, 334, 335)	(1a, 318, 319)	Thermus thermophilus HB8	16S Ribosomal RNA	Interior Loop	56	[49]	[54]	[56]
(4ybb, 46)	4YBB	2.000	(BA, 1433, 1434)	(BA, 334, 335)	(BA, 318, 319)	Escherichia coli K-12	16S rRNA	Interior Loop	56	[49]	[54]	[56]
(6eri, 17)	6ERI	3.0	(BA, 1383, 1384)	(BA, 306, 307)	(BA, 290, 291)	Spinacia oleracea	16S ribosomal RNA	Interior Loop	56	[49]	[54]	[56]
(4u27, 3)	4U27	2.800	(BA, 1853, 1854)	(BA, 2232, 2233)	(BA, 2086, 2087)	Escherichia coli str. K-12 substr. MDS42	23S rRNA	Interior Loop	28	[52]	[50]	[57]
(4y4o, 23)	4Y4O	2.300	(1A, 1911, 1912)	(1A, 2107, 2108)	(1A, 2245, 2246)	Thermus thermophilus HB8	23S Ribosomal RNA	Interior Loop	25	[52]	[50]	[57]
(5afi, 24)	5AFI	2.9	(A, 1853, 1854)	(A, 2232, 2233)	(A, 2086, 2087)	Escherichia coli	23S ribosomal RNA	Interior Loop	28	[52]	[50]	[57]
(6h4n, 24)	6H4N	3.0	(A, 1853, 1854)	(A, 2232, 2233)	(A, 2086, 2087)	Escherichia coli BW25113	23S ribosomal RNA	Interior Loop	28	[52]	[50]	[57]
(4y4o, 47)	4Y4O	2.300	(1A, 1591, 1592)	(1A, 1493, 1494)	(1A, 1511, 1512)	Thermus thermophilus HB8	23S Ribosomal RNA	Interior Loop	27	[63]	[56]	[58]
(4v51, 6)	4V51	2.800	(BA, 1128, 1129)	(BA, 2515, 2516)	(BA, 2568, 2569)	THERMUS THERMOPHILUS	23S RIBOSOMAL RNA	Interior Loop	33	[64]	[57]	[59]
(1vqo, 21)	1VQO	2.2	(0, 1858, 1859)	(0, 1853, 1854)	(0, 1877, 1878)	Haloarcula marismortui	23S ribosomal rna	Interior Loop	24	[6]	[5]	[6]
(4u4r, 28)	4U4R	2.800	(5, 2160, 2161)	(5, 2155, 2156)	(5, 2180, 2181)	Saccharomyces cerevisiae S288c	25S ribosomal RNA	StemInterior Loop	24	[6]	[5]	[6]
(4ybb, 27)	4YBB	2.000	(CA, 1802, 1803)	(CA, 1797, 1798)	(CA, 1821, 1822)	Escherichia coli K-12	23S rRNA	Interior Loop	24	[6]	[5]	[6]
(5afi, 15)	5AFI	2.9	(A, 1802, 1803)	(A, 1797, 1798)	(A, 1821, 1822)	Escherichia coli	23S ribosomal RNA	Interior Loop	24	[6]	[5]	[6]
(1vqo, 12)	1VQO	2.2	(0, 1968, 1969)	(0, 1892, 1893)	(0, 1944, 1945)	Haloarcula marismortui	23S ribosomal rna	Multi Loop	39	[29]	[58]	[60]
(6of1, 25)	6OF1	2.800	(2A, 1252, 1253)	(2A, 577, 578)	(2A, 563, 564)	Thermus thermophilus HB8	23S Ribosomal RNA	Multi Loop	43	[65]	[59]	[61]
(4y4o, 18)	4Y4O	2.300	(2A, 141, 142)	(2A, 1407, 1408)	(2A, 1594, 1595)	Thermus thermophilus HB8	23S Ribosomal RNA	GNRA	44	[66]	[60]	[62]
(4ybb, 16)	4YBB	2.000	(CA, 1383, 1384)	(CA, 1405, 1406)	(CA, 1596, 1597)	Escherichia coli K-12	23S rRNA	Multi Loop	45	[67]	[61]	[63]
(2zjr, 15)	2ZJR	2.91	(X, 1237, 1238)	(X, 826, 827)	(X, 1207, 1208)	Deinococcus radiodurans	ribosomal 23S RNA	Hairpin	46	[68]	[62]	[64]
(6hma, 13)	6HMA	2.65	(A, 2829, 2830)	(A, 2814, 2815)	(A, 2657, 2658)	Staphylococcus aureus	23S ribosomal RNA	A-rich	26	[46]	[47, 51]	[65]
(3ccq, 3)	3CCQ	2.900	(0, 551, 552)	(0, 1334, 1335)	(0, 1322, 1323)	Haloarcula marismortui	23S RIBOSOMAL RNA	Interior Loop	48	[69]	[63]	[66]
(6eri, 25)	6ERI	3.0	(AA, 1533, 1534)	(AA, 1610, 1611)	(AA, 1442, 1443)	Spinacia oleracea	23S ribosomal RNA	Hairpin	50	[70]	[45]	[67]
(6eri, 5)	6ERI	3.0	(AA, 144, 145)	(AA, 2222, 2223)	(AA, 2232, 2233)	Spinacia oleracea	23S ribosomal RNA	Hairpin	51	[71]	[64]	[68]
(4y4p, 20)	4Y4P	2.500	(1a, 151, 152)	(1a, 101, 102)	(1a, 67, 68)	Thermus thermophilus HB8	16S Ribosomal RNA	Interior Loop	72	[73]	[67]	[69]
(2zjr, 1)	2ZJR	2.91	(X, 124, 125)	(X, 113, 114)	(X, 53, 54)	Deinococcus radiodurans	ribosomal 23S RNA	GNRA	30	[8]	[6]	[7]
(4v7l, 44)	4V7L	3.000	(BA, 126, 127)	(BA, 115, 116)	(BA, 54, 55)	Thermus thermophilus	23S ribosomal RNA	GNRA	30	[8]	[6]	[7]
(2nz4, 3)	2NZ4	2.498	(Q, 86, 87)	(Q, 82, 83)	(Q, 67, 68)	?	GlmS ribozyme	Exterior Loop	75	[75]	[69]	[71]
(1u9s, 2)	1U9S	2.90	(A, 184, 185)	(A, 135, 136)	(A, 162, 163)	?	RIBONUCLEASE P	Hairpin	79	[77]	[71]	[72]
(6gyv, 1)	6GYV	2.50	(A, 83, 84)	(A, 152, 153)	(A, 157, 158)	Didymium iridis	Lariat-capping ribozyme	Multi Loop	80	[78]	[72]	[73]
(4ena, 1)	4ENA	2.85	(A, 20, 21)	(A, 16, 17)	(A, 2, 3)	Thermotoga petrophila	Fluoride riboswitch	Interior Loop	81	[79]	[73]	[74]
(4l81, 1)	4L81	2.95	(A, 89, 90)	(A, 41, 42)	(A, 30, 31)	?	SAM-I/IV variant riboswitch aptamer domain	Exterior Loop	83	[80]	[74]	[75]
(3cma, 14)	3CMA	2.800	(0, 1106, 1107)	(0, 1256, 1257)	(0, 1099, 1100)	Haloarcula marismortui	23S RIBOSOMAL RNA	Interior Loop	31	[9]	[7]	[8]
(4v9h, 18)	4V9H	2.857	(BA, 1009, 1010)	(BA, 1152, 1153)	(BA, 1002, 1003)	Thermus thermophilus	23S ribosomal RNA	Interior Loop	31	[9]	[7]	[8]
(6hma, 3)	6HMA	2.65	(A, 1053, 1054)	(A, 1196, 1197)	(A, 1046, 1047)	Staphylococcus aureus	23S ribosomal RNA	Interior Loop	31	[9]	[7]	[8]
(1vqo, 6)	1VQO	2.2	(0, 1993, 1994)	(0, 2594, 2595)	(0, 2583, 2584)	Haloarcula marismortui	23S ribosomal rna	Hairpin	22	[10]	[8]	[9]
(4u4q, 28)	4U4Q	3.000	(1, 2295, 2296)	(1, 2928, 2929)	(1, 2917, 2918)	Saccharomyces cerevisiae ATCC 204508 / S288c	25S ribosomal RNA	Hairpin	22	[10]	[8]	[9]
(4w2f, 4)	4W2F	2.400	(DA, 1952, 1953)	(DA, 2559, 2560)	(DA, 2548, 2549)	Thermus thermophilus	23S Ribosomal RNA	Hairpin	22	[10]	[8]	[9]
(4y4o, 6)	4Y4O	2.300	(1A, 1974, 1975)	(1A, 2571, 2572)	(1A, 2560, 2561)	Thermus thermophilus HB8	23S Ribosomal RNA	Hairpin	22	[10]	[8]	[9]
(4ybb, 23)	4YBB	2.000	(CA, 1952, 1953)	(CA, 2559, 2560)	(CA, 2548, 2549)	Escherichia coli K-12	23S rRNA	Hairpin	22	[10]	[8]	[9]
(5dm6, 12)	5DM6	2.90	(X, 1952, 1953)	(X, 2559, 2560)	(X, 2548, 2549)	Deinococcus radiodurans	23S ribosomal RNA	Hairpin	22	[10]	[8]	[9]
(6eri, 20)	6ERI	3.0	(AA, 1966, 1967)	(AA, 2576, 2577)	(AA, 2565, 2566)	Spinacia oleracea	23S ribosomal RNA	Hairpin	22	[10]	[8]	[9]
(6hma, 4)	6HMA	2.65	(A, 1979, 1980)	(A, 2586, 2587)	(A, 2575, 2576)	Staphylococcus aureus	23S ribosomal RNA	Hairpin	22	[10]	[8]	[9]

## Sheet: Validation set
PDB ID, chain ID	RNA family	Size (nb of nucleotides)	Organism
('5DM6', 'X')	23S ribosomal RNA	2881	Deinococcus radiodurans
('4YBB', 'DA')	23S ribosomal RNA	2903	Escherichia coli K-12
('4U27', 'DA')	23S ribosomal RNA	2903	Escherichia coli str. K-12 substr. MDS42
('4YBB', 'CA')	23S ribosomal RNA	2904	Escherichia coli K-12
('4U26', 'DA')	23S ribosomal RNA	2903	Escherichia coli str. K-12 substr. MDS42
('4Y4O', '1A')	23S ribosomal RNA	2915	Thermus thermophilus HB8
('4Y4O', '2A')	23S ribosomal RNA	2915	Thermus thermophilus HB8
('4W2G', 'BA')	23S ribosomal RNA	2915	Thermus thermophilus
('4W2F', 'BA')	23S ribosomal RNA	2915	Thermus thermophilus
('5MDV', '1')	23S ribosomal RNA	2904	Escherichia coli
('4U27', 'BA')	23S ribosomal RNA	2903	Escherichia coli str. K-12 substr. MDS42
('2ZJR', 'X')	23S ribosomal RNA	2880	Deinococcus radiodurans
('6HMA', 'A')	23S ribosomal RNA	2923	Staphylococcus aureus
('4V9H', 'BA')	23S ribosomal RNA	2915	Thermus thermophilus
('4W2F', 'DA')	23S ribosomal RNA	2915	Thermus thermophilus
('4V51', 'BA')	23S ribosomal RNA	2787	THERMUS THERMOPHILUS
('4V51', 'DA')	23S ribosomal RNA	2787	THERMUS THERMOPHILUS
('5E81', '1H')	23S ribosomal RNA	2917	Thermus thermophilus HB8
('4WSD', '1H')	23S ribosomal RNA	2917	Thermus thermophilus
('4WSD', '14')	23S ribosomal RNA	2917	Thermus thermophilus
('5IBB', '14')	23S ribosomal RNA	2917	Thermus thermophilus HB8
('4V67', 'BA')	23S ribosomal RNA	2894	Thermus thermophilus
('1VQ8', '0')	23S ribosomal RNA	2922	Haloarcula marismortui
('1VQO', '0')	23S ribosomal RNA	2922	Haloarcula marismortui
('1VY7', 'BA')	23S ribosomal RNA	2915	Thermus thermophilus
('3CC2', '0')	23S ribosomal RNA	2923	Haloarcula marismortui
('1YHQ', '0')	23S ribosomal RNA	2922	Haloarcula marismortui
('1YIJ', '0')	23S ribosomal RNA	2922	Haloarcula marismortui
('5AFI', 'A')	23S ribosomal RNA	2903	Escherichia coli
('6OF1', '2A')	23S ribosomal RNA	2915	Thermus thermophilus HB8
('6H4N', 'A')	23S ribosomal RNA	2903	Escherichia coli BW25113
('1VQP', '0')	23S ribosomal RNA	2922	Haloarcula marismortui
('4V7L', 'BA')	23S ribosomal RNA	2915	Thermus thermophilus
('5D8H', 'A')	23S ribosomal RNA	74	Methanocaldococcus jannaschii
('5J5B', 'CA')	23S ribosomal RNA	2904	Escherichia coli (strain K12)
('4V67', 'DA')	23S ribosomal RNA	2894	Thermus thermophilus
('4V9F', '0')	23S ribosomal RNA	2910	Haloarcula marismortui
('6ND6', '2A')	23S ribosomal RNA	2915	Thermus thermophilus (strain HB8 / ATCC 27634 / DSM 579)
('3CCR', '0')	23S ribosomal RNA	2923	Haloarcula marismortui
('3CCQ', '0')	23S ribosomal RNA	2923	Haloarcula marismortui
('6I7V', 'DA')	23S ribosomal RNA	2903	Escherichia coli
('4V9D', 'CA')	23S ribosomal RNA	2903	Escherichia coli
('1MMS', 'D')	23S ribosomal RNA	58	?
('3CPW', '0')	23S ribosomal RNA	2922	HALOARCULA MARISMORTUI
('5NGM', 'AA')	23S ribosomal RNA	2923	Staphylococcus aureus
('3CCL', '0')	23S ribosomal RNA	2923	Haloarcula marismortui
('6ERI', 'AA')	23S ribosomal RNA	2810	Spinacia oleracea
('4V90', 'BA')	23S ribosomal RNA	2915	THERMUS THERMOPHILUS HB8
('3CMA', '0')	23S ribosomal RNA	2923	Haloarcula marismortui
('3CD6', '0')	23S ribosomal RNA	2923	Haloarcula marismortui
('5WDT', 'A')	23S ribosomal RNA	2903	Escherichia coli
('5WFS', 'A')	23S ribosomal RNA	2903	Escherichia coli
('3CCS', '0')	23S ribosomal RNA	2923	Haloarcula marismortui
('1K8A', 'A')	23S ribosomal RNA	2922	Haloarcula marismortui
('1HC8', 'C')	58 NUCLEOTIDE 23S ribosomal RNA DOMAIN	58	ESCHERICHIA COLI
('3CC7', '0')	23S ribosomal RNA	2923	Haloarcula marismortui
('6QUL', 'A')	23S ribosomal RNA	2795	Escherichia coli
('3CCE', '0')	23S ribosomal RNA	2923	Haloarcula marismortui
('3CCM', '0')	23S ribosomal RNA	2923	Haloarcula marismortui
('3CCU', '0')	23S ribosomal RNA	2923	Haloarcula marismortui
('2QEX', '0')	23S ribosomal RNA	2772	Haloarcula marismortui
('1Y39', 'C')	58 Nucleotide 23S ribosomal RNA Domain	58	?
('6EK0', 'S2')	18S ribosomal RNA	1869	Homo sapiens
('4U4R', '6')	18S ribosomal RNA	1800	Saccharomyces cerevisiae S288c
('4U3U', '2')	18S ribosomal RNA	1800	Saccharomyces cerevisiae S288c
('4U4R', '2')	18S ribosomal RNA	1800	Saccharomyces cerevisiae S288c
('4U4U', '6')	18S ribosomal RNA	1800	Saccharomyces cerevisiae ATCC 204508 / S288c
('4U3U', '6')	18S ribosomal RNA	1800	Saccharomyces cerevisiae S288c
('6AZ1', '1')	18S ribosomal RNA	2203	Leishmania donovani
('5T2A', '2')	18S ribosomal RNA	2205	Leishmania donovani
('4YBB', 'AA')	16S ribosomal RNA	1534	Escherichia coli K-12
('6I7V', 'BA')	16S ribosomal RNA	1533	Escherichia coli
('4YBB', 'BA')	16S ribosomal RNA	1534	Escherichia coli K-12
('4U27', 'AA')	16S ribosomal RNA	1539	Escherichia coli str. K-12 substr. MDS42
('4U27', 'CA')	16S ribosomal RNA	1539	Escherichia coli str. K-12 substr. MDS42
('5NWY', '0')	16S ribosomal RNA	1539	Escherichia coli
('4Y4O', '1a')	16S Ribosomal RNA	1521	Thermus thermophilus HB8
('4Y4O', '2a')	16S Ribosomal RNA	1521	Thermus thermophilus HB8
('4W2F', 'CA')	16S Ribosomal RNA	1521	Thermus thermophilus
('5J7L', 'BA')	16S ribosomal RNA	1534	Escherichia coli (strain K12)
('2VQE', 'A')	16S ribosomal RNA	1522	THERMUS THERMOPHILUS
('5NGM', 'Aa')	16S ribosomal RNA	1555	Staphylococcus aureus
('4WSD', '13')	16S ribosomal RNA	1522	Thermus thermophilus
('5NDK', '13')	16S ribosomal RNA	1522	Thermus thermophilus (strain HB8 / ATCC 27634 / DSM 579)
('4V8D', 'CA')	16S ribosomal RNA	1506	Thermus thermophilus
('3T1Y', 'A')	16S ribosomal RNA	1513	Thermus thermophilus
('4V7L', 'CA')	16S ribosomal RNA	1509	Thermus thermophilus
('5F8K', '1a')	16S ribosomal RNA	1520	Thermus thermophilus HB8
('4WOI', 'AA')	16S ribosomal RNA	1542	Escherichia coli str. K-12 substr. MDS42
('4V67', 'CA')	16S ribosomal RNA	1525	Thermus thermophilus
('4V67', 'AA')	16S ribosomal RNA	1525	Thermus thermophilus
('4V90', 'AA')	16S RIBOSOMAL RNA	1519	THERMUS THERMOPHILUS HB8
('6H4N', 'a')	16S ribosomal RNA	1534	Escherichia coli BW25113
('4V8B', 'AA')	16S ribosomal RNA	1506	Thermus thermophilus
('4V9H', 'AA')	16S ribosomal RNA	1516	Thermus thermophilus
('4U26', 'CA')	16S ribosomal RNA	1539	Escherichia coli str. K-12 substr. MDS42
('4Y4P', '1a')	16S Ribosomal RNA	1521	Thermus thermophilus HB8
('6ERI', 'BA')	16S ribosomal RNA	1481	Spinacia oleracea
('5E81', '13')	16S ribosomal RNA	1519	Thermus thermophilus HB8
('2R8S', 'R')	P4-P6 RNA RIBOZYME DOMAIN	159	?
('2NZ4', 'Q')	GlmS ribozyme	141	?
('1GID', 'B')	P4-P6 RNA RIBOZYME DOMAIN	158	synthetic construct
('1L8V', 'B')	P4-P6 RNA ribozyme domain	157	?
('1SJ3', 'R')	precursor form of the Hepatitis Delta virus ribozyme	76	Hepatitis delta virus
('2OIH', 'B')	HDV ribozyme	75	?
('1U9S', 'A')	RIBONUCLEASE P	161	?
('6GYV', 'A')	Lariat-capping ribozyme	192	Didymium iridis
('4ENA', 'A')	Fluoride riboswitch	52	Thermotoga petrophila
('5FJC', 'A')	SAM-I RIBOSWITCH	94	THERMOANAEROBACTER TENGCONGENSIS
('2YDH', 'A')	SAM-I RIBOSWITCH	94	THERMOANAEROBACTER TENGCONGENSIS
('5FK1', 'A')	SAM-I RIBOSWITCH	94	THERMOANAEROBACTER TENGCONGENSIS
('4L81', 'A')	SAM-I/IV variant riboswitch aptamer domain	96	?
('3MXH', 'R')	c-di-GMP riboswitch	92	?
('2YGH', 'A')	SAM-I RIBOSWITCH	95	THERMOANAEROBACTER TENGCONGENSIS
('3MUM', 'R')	G20A mutant c-di-GMP Riboswitch	92	?
('4AOB', 'A')	SAM-I RIBOSWITCH	94	THERMOANAEROBACTER TENGCONGENSIS
('3IQR', 'A')	SAM-I riboswitch	94
('5FKE', 'A')	SAM-I RIBOSWITCH	94	THERMOANAEROBACTER TENGCONGENSIS
('3MUR', 'R')	C92U mutant c-di-GMP riboswitch	92	?
('5FK2', 'A')	SAM-I RIBOSWITCH	94	THERMOANAEROBACTER TENGCONGENSIS
('5FKF', 'A')	SAM-I RIBOSWITCH	94	THERMOANAEROBACTER TENGCONGENSIS
('5FK4', 'A')	SAM-I RIBOSWITCH	93	THERMOANAEROBACTER TENGCONGENSIS
('3MUT', 'R')	G20A/C92U mutant c-di-GMP riboswitch	92	?
('3IQN', 'A')	SAM-I riboswitch	94
('5FKD', 'A')	SAM-I RIBOSWITCH	94	THERMOANAEROBACTER TENGCONGENSIS
('6EK0', 'L5')	28S ribosomal RNA	5070	Homo sapiens
('4U4R', '5')	25S ribosomal RNA	3396	Saccharomyces cerevisiae S288c
('4U4R', '1')	25S ribosomal RNA	3396	Saccharomyces cerevisiae S288c
('4U4Q', '1')	25S ribosomal RNA	3396	Saccharomyces cerevisiae ATCC 204508 / S288c
('4U3U', '1')	25S ribosomal RNA	3396	Saccharomyces cerevisiae S288c
('5TBW', '1')	25S ribosomal RNA	3149	Saccharomyces cerevisiae (strain ATCC 204508 / S288c)
('4FAW', 'A')	Group IIC intron	394	Oceanobacillus iheyensis
('4FAU', 'A')	Group IIC intron	398	Oceanobacillus iheyensis
('3G78', 'A')	Group II intron	412	Oceanobacillus iheyensis
('6D8O', 'A')	Group I self-splicing intron	158	Tetrahymena thermophila
('4Y1N', 'A')	group II intron, domain 1	275	Oceanobacillus iheyensis HTE831

## Sheet: Test set
PDB ID, chain ID	RNA family	Size (nb of nucleotides)	Organism	Contains A-minor motifs
('6RW4', 'A')	'12S mitochondrial rRNA'	955	'Homo sapiens'	Aminor
('6YDP', 'AA')	'12S rRNA'	16770	'Sus scrofa'	Aminor
('6YDP', 'BA')	'12S rRNA'	16770	'Sus scrofa'	Aminor
('6TMF', 'A')	'16S ribosomal RNA'	1485	'Thermococcus celer Vu 13 = JCM 8558'	Aminor
('6V3A', 'sN1')	'16s Ribosomal RNA'	1544	'Acinetobacter baumannii'	Aminor
('6SPC', 'a')	'16S rRNA'	1519	'Pseudomonas aeruginosa'	Aminor
('6SPB', 'A')	'23S ribosomal RNA'	2888	'Pseudomonas aeruginosa'	Aminor
('6V3A', 'AN1')	'23s ribosomal RNA'	2918	'Acinetobacter baumannii AB0057'	Aminor
('6SGC', '54')	'28S ribosomal RNA'	3603	'Oryctolagus cuniculus'	Aminor
('3OXE', 'A')	'domain II of glycine riboswitch'	88	?	Aminor
('6MWN', 'B')	'HAV dV RNA (92-MER)'	92	'Hepatovirus A'	Aminor
('2OIU', 'P')	'L1 Ribozyme RNA Ligase'	71	?	Aminor
('2OIU', 'Q')	'L1 Ribozyme RNA Ligase'	71	?	A-minor
('6FZ0', 'A')	'metY SAM V (53-MER)'	53	'Candidatus Pelagibacter ubique HTCC1062'	Aminor
('6CFJ', '1x')	'P-site tRNA'	77	'Salmonella enterica subsp. enterica serovar Gallinarum str. 287/91'	Aminor
('6SY6', 'D')	'RNA (36-MER)'	39	'Escherichia coli'	Aminor
('4V90', 'AV')	'RNA (77-MER)'	76	'THERMUS THERMOPHILUS HB8'	Aminor
('4YAZ', 'R')	'RNA (84-MER)'	84	Geobacter	Aminor
('5T5H', 'A')	'RNA LARGE SUBUNIT ALPHA'	1278	'Trypanosoma cruzi'	Aminor
('5T5H', 'B')	'RNA LARGE SUBUNIT BETA'	941	'Trypanosoma cruzi'	Aminor
('6AZ3', '1')	'rRNA alpha'	1778	'Leishmania donovani'	Aminor
('6AZ3', '2')	'rRNA beta'	1526	'Leishmania donovani'	Aminor
('6AZ3', '3')	'rRNA gamma'	211	'Leishmania donovani'	Aminor
('6SY4', 'C')	'TetR-binding aptamer K1 (43-MER)'	43	'Escherichia coli'	Aminor
('5NWY', 'M')	Gln-tRNA	75	'Escherichia coli'	Aminor
('5T2A', 'B')	LSU-beta	1465	'Leishmania donovani'	Aminor
('2XD0', 'W')	TOXI	36		Aminor
('5E81', '2L')	tRNA-fMet	77	'Thermus thermophilus HB8'	Aminor
('5WDT', 'v')	tRNA-fMet	77	'Escherichia coli'	Aminor
('6SPB', 'B')	'5S rRNA'	117	'Pseudomonas aeruginosa'	Non Aminor
('7C79', 'A')	'Ribonuclease MRP RNA subunit NME1'	340	'Saccharomyces cerevisiae S288C'	Non Aminor
('3JCS', '3')	'26S gamma ribosomal RNA'	213	'Leishmania donovani'	Non Aminor
('6ID1', 'H')	U2snRNA	188	'Homo sapiens'	Non Aminor
('6AZ3', '4')	'rRNA delta'	183	'Leishmania donovani'	Non Aminor
('3DIL', 'A')	'RNA (174-MER)'	174	?	Non Aminor
('6AZ3', '7')	'rRNA 5.8S'	171	'Leishmania donovani'	Non Aminor
('5T5H', 'C')	'5.8S rRNA'	169	'Trypanosoma cruzi'	Non Aminor
('6UFG', 'A')	'RNA (166-MER)'	166	'Mycobacterium tuberculosis'	Non Aminor
('3PDR', 'X')	'M-box Riboswitch RNA'	161	'Bacillus subtilis'	Non Aminor
('3D0U', 'A')	'Lysine Riboswitch RNA'	161	?	Non Aminor
('6SGC', '84')	'5.8S ribosomal RNA'	156	'Oryctolagus cuniculus'	Non Aminor
('5T5H', 'E')	srRNA1	146	'Trypanosoma cruzi'	Non Aminor
('6QW6', '4')	'U4 snRNA'	146	'Homo sapiens'	Non Aminor
('4PR6', 'B')	'HDV RIBOZYME SELF-CLEAVED'	144	?	Non Aminor
('3HHN', 'E')	'Class I ligase ribozyme, self-ligation product'	137	?	Non Aminor
('3NDB', 'M')	'SRP RNA'	136	'Methanocaldococcus jannaschii DSM 2661'	Non Aminor
('3JCS', '5')	'26S epsilon ribosomal RNA'	133	'Leishmania donovani'	Non Aminor
('6AZ3', '5')	'rRNA epsilon'	133	'Leishmania donovani'	Non Aminor
('1L9A', 'B')	'signal recognition particle RNA S domain'	128	?	Non Aminor
('6N5P', 'A')	'RNA (127-MER)'	127	'Homo sapiens'	Non Aminor
('3V7E', 'C')	'SAM-I riboswitch aptamer with an engineered helix P3'	126	'Caldanaerobacter subterraneus subsp. tengcongensis'	Non Aminor
('4QLM', 'A')	'RNA (108-MER)'	125	'Thermoanaerobacter tengcongensis'	Non Aminor
('2Z75', 'B')	'glmS ribozyme RNA'	125	'Caldanaerobacter subterraneus subsp. tengcongensis MB4'	Non Aminor
('5T5H', 'G')	srRNA2	123	'Trypanosoma cruzi'	Non Aminor
('5WTI', 'B')	'RNA (123-MER)'	123	'RNA transcription vector pBRDI1'	Non Aminor
('4V9F', '9')	'5S Ribosomal RNA'	122	'Haloarcula marismortui'	Non Aminor
('5TBW', 'AS')	'5S ribosomal RNA'	121	'Saccharomyces cerevisiae (strain ATCC 204508 / S288c)'	Non Aminor
('5J7L', 'DB')	'5S rRNA'	120	'Escherichia coli (strain K12)'	Non Aminor
('5FDV', '1B')	'5S ribosomal RNA'	120	'Thermus thermophilus HB8'	Non Aminor
('6SGC', '74')	'5S ribosomal RNA'	120	'Oryctolagus cuniculus'	Non Aminor
('6Y6X', 'L7')	'5S ribosomal RNA'	120	'Homo sapiens'	Non Aminor
('5T5H', 'D')	'5S rRNA'	118	'Trypanosoma cruzi'	Non Aminor
('6AZ3', '8')	'rRNA 5S'	118	'Leishmania donovani'	Non Aminor
('6ERI', 'Ax')	'5S ribosomal RNA'	118	'Spinacia oleracea'	Non Aminor
('6CK5', 'A')	'PRPP riboswitch'	117	'Thermoanaerobacter mathranii'	Non Aminor
('6QW6', '5')	'U5 snRNA'	117	'Homo sapiens'	Non Aminor
('6RJA', 'D')	'RNA (78-MER)'	117	'Streptococcus thermophilus'	Non Aminor
('6V3A', 'B')	'5s ribosomal RNA'	115	'Acinetobacter baumannii'	Non Aminor
('6WQN', '2')	'5S rRNA'	115	'Staphylococcus aureus'	Non Aminor
('6JOO', 'B')	'Guide RNA'	113	'Corynebacterium diphtheriae'	Non Aminor
('5U30', 'B')	sgRNA	112	'Alicyclobacillus acidoterrestris'	Non Aminor
('6OL3', 'C')	'Adenovirus Virus-Associated (VA) RNA I apical and central domains'	112	'Human adenovirus 2'	Non Aminor
('6DLR', 'A')	'PRPP Riboswitch'	107	'Syntrophothermus lipocalidus DSM 12680'	Non Aminor
('4Y1M', 'B')	'E. coli yybP-ykoY riboswitch'	107	'Escherichia coli'	Non Aminor
('6ID1', 'F')	U6snRNA	107	'Homo sapiens'	Non Aminor
('4WFL', 'A')	RNA	107	'Bacillus subtilis subsp. subtilis str. 168'	Non Aminor
('6ERI', 'AB')	'4.5S ribosomal RNA'	106	'Spinacia oleracea'	Non Aminor
('6DME', 'A')	'ppGpp Riboswitch'	102	'Sulfobacillus acidophilus DSM 10332'	Non Aminor
('6CB3', 'B')	'RNA (99-MER)'	101	'Lactococcus lactis'	Non Aminor
('4RZD', 'A')	'PreQ1-III Riboswitch (Class 3)'	101	'Faecalibacterium prausnitzii'	Non Aminor
('3SUX', 'X')	Riboswitch	101	'Eubacterium siraeum V10Sc8a'	Non Aminor
('6N2V', 'A')	'X. oryzae Mn riboswitch optimized construct'	99	'Xanthomonas oryzae'	Non Aminor
('6UFM', 'B')	'RNA (98-MER)'	98	'Nocardia farcinica'	Non Aminor
('5T83', 'A')	'RNA (95-MER)'	95	'Sulfobacillus acidophilus DSM 10332'	Non Aminor
('6DVK', 'H')	'RNA (95-MER)'	95	'synthetic construct'	Non Aminor
('4RUM', 'A')	'NiCo riboswitch RNA'	94	Synthetic	Non Aminor
('1SER', 'T')	TRNASER	94	'Thermus thermophilus'	Non Aminor
('5X2G', 'B')	sgRNA	93	'Campylobacter jejuni'	Non Aminor
('3ADD', 'C')	'selenocysteine tRNA'	92	'Methanopyrus kandleri'	Non Aminor
('3CUL', 'C')	'RNA (92-MER)'	92	?	Non Aminor
('1M5K', 'B')	'RNA HAIRPIN RIBOZYME'	92	?	Non Aminor
('5T5H', 'H')	srRNA4	91	'Trypanosoma cruzi'	Non Aminor
('4LVW', 'A')	'THF riboswitch'	89	?	Non Aminor
('2ZZM', 'B')	'RNA (84-MER)'	88	?	Non Aminor
('3ZGZ', 'B')	'TRNA-LEU UAA ISOACCEPTOR'	88	'ESCHERICHIA COLI K-12'	Non Aminor
('5AOX', 'C')	'ALU JO CONSENSUS RNA'	87	'SYNTHETIC CONSTRUCT'	Non Aminor
('4ZDO', 'E')	'selenocysteine tRNA'	87	'Homo sapiens'	Non Aminor
('1H3E', 'B')	'WILD-TYPE TRNATYR(GUA)'	86	'THERMUS THERMOPHILUS'	Non Aminor
('4P5J', 'A')	'Turnip yellow mosaic virus mRNA for the coat protein'	86	'Turnip yellow mosaic virus'	Non Aminor
('3RG5', 'B')	'tRNA(Sec)'	86	'Mus musculus'	Non Aminor
('5U3G', 'B')	'ykkC riboswitch'	85	'Dickeya dadantii'	Non Aminor
('4ZT0', 'D')	'single-guide RNA'	85	'Streptococcus pyogenes'	Non Aminor
('5VW1', 'C')	sgRNA	85	'Listeria monocytogenes'	Non Aminor
('4KZD', 'R')	'RNA (84-MER)'	84		Non Aminor
('6ASO', 'I')	'Saccharomyces cerevisiae strain HB_S_GIMBLETTROAD_9 chromosome XII sequence'	84	'Saccharomyces cerevisiae'	Non Aminor
('5AH5', 'D')	'TRNA-LEU TAA ISOACCEPTOR'	84	'AGROBACTERIUM TUMEFACIENS'	Non Aminor
('5FQ5', 'A')	SGRNA	84	'SYNTHETIC CONSTRUCT'	Non Aminor
('4FRG', 'B')	'cobalamin riboswitch aptamer domain'	84	'Marine metagenome'	Non Aminor
('2BTE', 'B')	'TRNALEU TRANSCRIPT WITH ANTICODON CAG'	83	'THERMUS THERMOPHILUS'	Non Aminor
('6JQ5', 'A')	'RNA (82-MER)'	82	'synthetic construct'	Non Aminor
('6JQ5', 'B')	'RNA (82-MER)'	82	'synthetic construct'	Non Aminor
('6CU1', 'A')	'YrlA effector-binding module'	81	'Salmonella enterica subsp. enterica serovar Typhimurium'	Non Aminor
('5B2T', 'A')	'Guide RNA'	81	'Streptococcus pyogenes'	Non Aminor
('3AM1', 'B')	'ASL-truncated tRNA'	81	?	Non Aminor
('6JQ6', 'U')	'RNA (81-MER)'	81	'synthetic construct'	Non Aminor
('2GDI', 'X')	'TPP riboswitch'	80	?	Non Aminor
('3U4M', 'B')	'RNA (80-MER)'	80	'Thermus thermophilus'	Non Aminor
('4RDX', 'C')	'tRNA(his)'	78	'Thermus thermophilus HB27'	Non Aminor
('6X5M', 'r')	'ggPAN RNA (39-MER)'	78	'synthetic construct'	Non Aminor
('2ZUE', 'B')	tRNA-Arg	78	?	Non Aminor
('6UFG', 'B')	'RNA (77-MER)'	77	'Mycobacterium tuberculosis'	Non Aminor
('6V3A', 'v')	tRNA-met	77	'Acinetobacter baumannii AB0057'	Non Aminor
('5B63', 'D')	tRNA-Arg	77	'Geobacillus stearothermophilus 10'	Non Aminor
('3D2V', 'A')	'TPP-specific riboswitch'	77	'Arabidopsis thaliana'	Non Aminor
('6UGG', 'B')	tRNAasp	77	'Escherichia coli'	Non Aminor
('6UFM', 'A')	'RNA (77-MER)'	77	'Mycolicibacterium smegmatis'	Non Aminor
('5CCB', 'N')	tRNA3Lys	77	'Homo sapiens'	Non Aminor
('4JF2', 'A')	'PreQ1-II Riboswitch'	77	'Lactobacillus rhamnosus'	Non Aminor
('1H4S', 'T')	'TRNAPRO(CGG)'	77	'THERMUS THERMOPHILUS'	Non Aminor
('6SVS', 'A')	'RNA (79-mer)'	77	'Homo sapiens'	Non Aminor
('1J1U', 'B')	'tRNA(Tyr)'	77	?	Non Aminor
('5D5L', 'A')	'PreQ1-II riboswitch'	77	'Lactobacillus rhamnosus LOCK908'	Non Aminor
('1QF6', 'B')	'THREONINE TRNA'	76	'Escherichia coli'	Non Aminor
('3JCS', '6')	'26S zeta ribosomal RNA'	76	'Leishmania donovani'	Non Aminor
('6CAE', '1w')	'A-site and E-site tRNAs'	76	'Escherichia coli'	Non Aminor
('1F7U', 'B')	'TRNA(ARG)'	76	?	Non Aminor
('5HR7', 'D')	'tRNA Glu'	76	'Escherichia coli'	Non Aminor
('4GCW', 'B')	'TRNA(THR)'	76	?	Non Aminor
('6T4Q', '6')	'ICG tRNA Arg (P/P)'	76	'Saccharomyces cerevisiae'	Non Aminor
('5IBB', '1L')	tRNAVal	76	'Thermus thermophilus HB8'	Non Aminor
('6Y2L', 'B4')	tRNA	76	'Homo sapiens'	Non Aminor
('2DLC', 'Y')	'T-RNA (76-MER)'	76		Non Aminor
('3KFU', 'L')	tRNA-Asn	76	'Thermus thermophilus'	Non Aminor
('4YYE', 'C')	tRNA	76	'Saccharomyces cerevisiae'	Non Aminor
('1VY5', 'CW')	'A-site tRNA'	76	'Escherichia coli'	Non Aminor
('5WT1', 'C')	'RNA (76-MER)'	76	'Pyrococcus abyssi GE5'	Non Aminor
('1EVV', 'A')	'PHENYLALANINE TRANSFER RNA'	76	Saccharomyces	Non Aminor
('4YCP', 'B')	tRNATrp	76	'Escherichia coli K-12'	Non Aminor
('5IB7', '1K')	tRNALys	76	'Escherichia coli K-12'	Non Aminor
('5E81', '3L')	tRNA-Lys	76	'Thermus thermophilus HB8'	Non Aminor
('6R5Q', '3')	E-tRNA	75	'Saccharomyces cerevisiae'	Non Aminor
('1YFG', 'A')	'YEAST INITIATOR TRNA'	75	'Saccharomyces cerevisiae'	Non Aminor
('6YAL', '1')	'initiator methionylated tRNA'	75	'Oryctolagus cuniculus'	Non Aminor
('4JXZ', 'B')	'RNA (71-MER)'	75	'synthetic construct'	Non Aminor
('1N78', 'C')	'tRNA(Glu)'	75	?	Non Aminor
('3Q3Z', 'V')	'c-di-GMP-II riboswitch'	75	'Clostridium acetobutylicum'	Non Aminor
('5X6B', 'P')	tRNACys	75	'Methanocaldococcus jannaschii DSM 2661'	Non Aminor
('6T4Q', '7')	'tRNA (E/E)'	75	'Saccharomyces cerevisiae'	Non Aminor
('2AZX', 'D')	72-MER	75	?	Non Aminor
('5BTP', 'B')	'RNA (62-MER)'	75	'synthetic construct'	Non Aminor
('1IL2', 'C')	'ASPARTYL TRANSFER RNA'	75	'Saccharomyces cerevisiae'	Non Aminor
('1GAX', 'D')	'TRNA(VAL)'	75	?	Non Aminor
('6TB3', 'n')	tRNA	75	'Saccharomyces cerevisiae (strain ATCC 204508 / S288c)'	Non Aminor
('2ZZN', 'D')	'RNA (71-MER)'	75	?	Non Aminor
('1QU2', 'T')	ISOLEUCYL-TRNA	75	'Staphylococcus aureus'	Non Aminor
('5AXM', 'P')	'RNA (75-MER)'	75	'Saccharomyces cerevisiae'	Non Aminor
('6PMO', 'B')	tRNA-Gly	75	'Geobacillus kaustophilus'	Non Aminor
('6QDW', 'v')	'glycine-tRNA glyT'	75	'Escherichia coli (strain B / BL21-DE3)'	Non Aminor
('2CSX', 'C')	'RNA (75-MER)'	75		Non Aminor
('1U0B', 'A')	'Cysteinyl-tRNA synthetase'	74	'Escherichia coli'	Non Aminor
('3MOJ', 'A')	'RNA (69-MER)'	74	'Escherichia coli'	Non Aminor
('5E6M', 'C')	'tRNA(Gly)'	74	'Homo sapiens'	Non Aminor
('1B23', 'R')	'CYSTEINYL TRNA'	74	'Escherichia coli'	Non Aminor
('5CZZ', 'B')	'RNA (73-MER)'	73	'Staphylococcus aureus'	Non Aminor
('6YDP', 'BB')	'CP tRNAPhe'	73	'Sus scrofa'	Non Aminor
('4ZNP', 'A')	'pfI Riboswitch'	73	'synthetic construct'	Non Aminor
('4N0T', 'B')	'U6 snRNA'	72	?	Non Aminor
('6RFL', 'U')	chr17.trna16-GlnTTG	72	'Homo sapiens'	Non Aminor
('5UD5', 'C')	'RNA (70-MER)'	72	'Methanosarcina mazei Go1'	Non Aminor
('4LX6', 'A')	'Mutated adenine riboswitch aptamer'	71	'Vibrio vulnificus'	Non Aminor
('3LA5', 'A')	'Adenosine RIboswitch'	71	'Bacillus subtilis'	Non Aminor
('4XNR', 'X')	'Vibrio Vulnificus Adenine Riboswitch'	71	'Vibrio vulnificus'	Non Aminor
('1Y26', 'X')	'Vibrio vulnificus A-riboswitch'	71	'Vibrio vulnificus'	Non Aminor
('6AZ3', '6')	'rRNA zeta'	71	'Leishmania donovani'	Non Aminor
('2DU3', 'D')	tRNA	71		Non Aminor
('6YDP', 'AV')	'fMet-tRNAMet (P site)'	71	'Homo sapiens'	Non Aminor
('5SWD', 'B')	'Vibrio vulnificus strain 93U204 chromosome II, adenine riboswitch aptamer domain'	71	'Vibrio vulnificus'	Non Aminor
('5TPY', 'A')	'RNA (71-MER)'	71	'Zika virus'	Non Aminor
('5KPY', 'A')	'5-hydroxytryptophan RNA aptamer'	71	unidentified	Non Aminor
('1KXK', 'A')	'ai5g group II Self-splicing intron'	70	?	Non Aminor
('3IVN', 'A')	A-riboswitch	70	'Bacillus subtilis'	Non Aminor
('4QEI', 'C')	tRNA-Gly-CCC-2-2	69	'Homo sapiens'	Non Aminor
('3FOZ', 'D')	'tRNA(Phe)'	69	?	Non Aminor
('6R7G', 'R')	'polyU RNA'	69	'Potato virus X'	Non Aminor
('5OB3', 'A')	'RNA aptamer (69-MER)'	69	'synthetic construct'	Non Aminor
('6P2H', 'A')	'RNA (69-MER)'	69	'synthetic construct'	Non Aminor
('2QUS', 'A')	'Hammerhead ribozyme'	69	?	Non Aminor
('3EPH', 'E')	tRNA	69	?	Non Aminor
('6U8D', 'A')	'JIIIabc RNA (68-MER)'	68	'Hepacivirus C'	Non Aminor
('3SKI', 'A')	'RNA (68-MER)'	68	?	Non Aminor
('4PQV', 'A')	'XRN1-resistant flaviviral RNA'	68	'Murray Valley encephalitis virus'	Non Aminor
('5HR6', 'C')	'tRNA Glu'	68	'Escherichia coli'	Non Aminor
('1Y27', 'X')	'Bacillus subtilis xpt'	68	'Bacillus subtilis'	Non Aminor
('4FEN', 'B')	'A24U/U25A/A46G mutant of the B. subtilis xpt-pbuX guanine riboswitch aptamer domain'	67	?	Non Aminor
('3RKF', 'C')	'Guanine riboswitch'	67		Non Aminor
('3SKL', 'B')	'RNA (66-MER)'	66		Non Aminor
('6PMO', 'A')	'T-box riboswitch discriminator'	66	'Geobacillus kaustophilus'	Non Aminor
('2HVY', 'E')	'H/ACA RNA'	65	?	Non Aminor
('3EGZ', 'B')	'Tetracycline aptamer and artificial riboswitch'	65	?	Non Aminor
('3NKB', 'B')	'The hepatitis delta virus ribozyme'	64	'Homo Sapiens'	Non Aminor
('4XWF', 'A')	'pfl RNA'	64	'Actinomyces odontolyticus'	Non Aminor
('3HAX', 'E')	'H/ACA RNA'	63	?	Non Aminor
('3RW6', 'H')	'constitutive transport element(CTE)of Mason-Pfizer monkey virus RNA'	62	?	Non Aminor
('5H9F', 'L')	'crRNA (61-MER)'	61	'Escherichia coli'	Non Aminor
('4U7U', 'L')	crRNA	61	'Escherichia coli str. K-12 substr. MG1655'	Non Aminor
('5DDP', 'A')	'RNA (61-MER)'	61	'Synechococcus elongatus'	Non Aminor
('6VQV', 'L')	'CrRNA (60-MER)'	60	'Pseudomonas aeruginosa'	Non Aminor
('6DB9', 'R')	'RNA (60-MER)'	60	'synthetic construct'	Non Aminor
('6B44', 'M')	'Pseudomonas aeruginosa strain SMC4485 CRISPR repeat sequence'	60	'Pseudomonas aeruginosa'	Non Aminor
('6PIJ', '1')	'guide RNA'	60	'Vibrio cholerae'	Non Aminor
('4M4O', 'B')	'RNA (59-MER)'	59		Non Aminor
('6AAY', 'B')	'RNA (52-MER)'	59	'Bergeyella zoohelcum'	Non Aminor
('3HJW', 'D')	'RNA (58-MER)'	58		Non Aminor
('5WTK', 'B')	'RNA (58-MER)'	58	'Leptotrichia shahii'	Non Aminor
('2QUW', 'B')	'Hammerhead ribozyme, cleaved fragment'	57		Non Aminor
('1KUQ', 'B')	'16S RIBOSOMAL RNA FRAGMENT'	57	'Thermus thermophilus'	Non Aminor
('5LYS', 'B')	'7SK RNA'	57	'Homo sapiens'	Non Aminor
('4JRC', 'B')	'Distal Stem I region of the glyQS T box leader RNA'	57	?	Non Aminor
('6DN2', 'Y')	'RNA (56-MER)'	56	'Fusobacterium nucleatum'	Non Aminor
('5C45', 'Y')	'FMN Riboswitch'	56	'Fusobacterium nucleatum'	Non Aminor
('1GTN', 'W')	'(GAGCC)11G 56-NUCLEOTIDE RNA'	56		Non Aminor
('4RGE', 'C')	'env22 twister ribozyme'	56	Synthetic	Non Aminor
('6LAX', 'A')	'RNA (55-MER)'	55	'Bifidobacterium angulatum'	Non Aminor
('4PKD', 'V')	'U1 snRNA stem-loops 1 and 2 (55-MER)'	55	'Homo sapiens'	Non Aminor
('5EEU', 'W')	'(GAGUU)10GAG 53-NUCLEOTIDE RNA'	55	'synthetic construct'	Non Aminor
('1C9S', 'W')	'SINGLE STRANDED RNA (55-MER)'	55	?	Non Aminor
('4K27', 'U')	'Myotonic Dystrophy Type 2 RNA'	55		Non Aminor
('1MZP', 'B')	'fragment of 23S rRNA'	55	?	Non Aminor
('5BTM', 'A')	'RNA (55-mer)'	55	'Homo sapiens'	Non Aminor
('5ZTM', 'C')	'non-coding mRNA sequence roX2'	55	'Drosophila melanogaster'	Non Aminor
('6DN2', 'X')	'RNA RIBOSWITCH'	54	'Fusobacterium nucleatum'	Non Aminor
('5C45', 'X')	'FMN Riboswitch'	54	'Fusobacterium nucleatum'	Non Aminor
('3NPQ', 'A')	'S-ADENOSYLHOMOCYSTEINE RIBOSWITCH'	54	'Ralstonia solanacearum'	Non Aminor
('5WLH', 'B')	pre-crRNA	54	'Lachnospiraceae bacterium NK4A179'	Non Aminor
('4OJI', 'A')	'RNA (52-MER)'	54	?	Non Aminor
('3E5C', 'A')	'SMK box (SAM-III) Riboswitch'	53	?	Non Aminor
('1KH6', 'A')	JIIIabc	53	?	Non Aminor
('5W1H', 'B')	'mature crRNA'	52	'Lachnospiraceae bacterium'	Non Aminor
('6VRB', 'B')	'RNA (52-MER)'	52	'Listeria seeligeri serovar 1/2b str. SLCC3954'	Non Aminor
('2QWY', 'C')	'SAM-II riboswitch'	52	?	Non Aminor
('6S8B', 'V')	crRNA	51	'Sulfolobus islandicus REY15A'	Non Aminor
('4O26', 'E')	'Telomerase TR'	51	'Oryzias latipes'	Non Aminor
('6UFJ', 'C')	'RNA (50-MER)'	51	'synthetic construct'	Non Aminor
('6IV9', 'B')	'crRNA (50-MER)'	50	'uncultured Ruminococcus sp.'	Non Aminor
('6QN3', 'A')	'RNA (51-MER)'	50	'Prochlorococcus sp.'	Non Aminor
('6QN3', 'B')	'RNA (51-MER)'	50	'Prochlorococcus sp.'	Non Aminor
('3LQX', 'B')	'SRP RNA'	49		Non Aminor
('5DH6', 'A')	'hammerhead ribozyme'	48	'synthetic construct'	Non Aminor
('4C7O', 'E')	'SRP RNA'	48	'ESCHERICHIA COLI'	Non Aminor
('2VPL', 'B')	'FRAGMENT OF MRNA FOR L1-OPERON CONTAINING REGULATOR L1-BINDING SITE'	48	'METHANOCALDOCOCCUS JANNASCHII'	Non Aminor
('4TS2', 'Y')	'Spinach aptamer RNA, bimolecular construct'	47	'synthetic construct'	Non Aminor
('1XJR', 'A')	's2m RNA'	47	?	Non Aminor
('5XTM', 'B')	'RNA (47-MER)'	47	'Pyrococcus horikoshii OT3'	Non Aminor
('5XTM', 'D')	'RNA (47-MER)'	47	'Pyrococcus horikoshii OT3'	Non Aminor
('5UNE', 'A')	'RNA (47-MER)'	47	'Homo sapiens'	Non Aminor
('5UNE', 'B')	'RNA (47-MER)'	47	'Homo sapiens'	Non Aminor
('1S03', 'A')	47-MER	47	?	Non Aminor
('1S03', 'B')	47-MER	47	?	Non Aminor
('3IAB', 'R')	'P3 domain of the RNA component of RNase MRP'	46	?	Non Aminor
('6S8B', 'U')	'Cognate target RNA (46-mer)'	46	'Sulfolobus islandicus REY15A'	Non Aminor
('2NUE', 'C')	46-MER	46		Non Aminor
('4J1G', 'E')	'RNA (45-MER)'	45		Non Aminor
('2GIC', 'R')	45-MER	45		Non Aminor
('3PTX', 'R')	'RNA (45-MER)'	45	?	Non Aminor
('4M6D', 'H')	aptamer	45	?	Non Aminor
('1DUH', 'A')	'4.5S RNA DOMAIN IV'	45	?	Non Aminor
('6D3P', 'A')	'RNA (45-MER)'	45	'Sweet clover necrotic mosaic virus'	Non Aminor
('4IFD', 'R')	'RNA (45-MER)'	45	?	Non Aminor
('4RMO', 'B')	'RNA (45-MER)'	45	'synthetic construct'	Non Aminor
('6SZU', 'V')	vRNA	44	'Influenza B virus'	Non Aminor
('4TS2', 'X')	'Spinach aptamer RNA, bimolecular construct'	44	'synthetic construct'	Non Aminor
('1G1X', 'E')	'16S RIBOSOMAL RNA'	44		Non Aminor
('1G1X', 'J')	'16S RIBOSOMAL RNA'	44		Non Aminor
('6TW1', 'V')	vRNA	44	'Influenza B virus'	Non Aminor
('5XH7', 'B')	crRNA	43	'Acidaminococcus sp. BV3L6'	Non Aminor
('2OEU', 'A')	'Hammerhead Ribozyme'	43	?	Non Aminor
('5O7H', 'A')	crRNA	43	'Shewanella putrefaciens CN-32'	Non Aminor
('6RTI', 'X')	'Aptamer A9g, RNA (43-MER)'	43	'synthetic construct'	Non Aminor
('5M0H', 'A')	'ASH1 E3 (42 nt-TL/TLR)'	42	'Saccharomyces cerevisiae'	Non Aminor
('4JNG', 'L')	'RNA (42-MER)'	42		Non Aminor
('1G1X', 'D')	'16S RIBOSOMAL RNA'	41		Non Aminor
('1G1X', 'I')	'16S RIBOSOMAL RNA'	41		Non Aminor
('5NWQ', 'A')	'Guanidine III riboswitch'	41	'Thermobifida fusca'	Non Aminor
('3P22', 'A')	'Core ENE hairpin from KSHV PAN RNA'	40	?	Non Aminor
('2XDB', 'G')	TOXI	40	'PECTOBACTERIUM ATROSEPTICUM'	Non Aminor
('6O7H', 'H')	'RNA (40-MER)'	40	'Thermococcus onnurineus (strain NA1)'	Non Aminor
('6IFN', 'N')	'RNA (32-MER)'	40	'Streptococcus thermophilus ND03'	Non Aminor
('6P7M', 'B')	'mature crRNA'	40	'Lachnospiraceae bacterium ND2006'	Non Aminor
('5XUZ', 'B')	crRNA	40	'synthetic construct'	Non Aminor
('5MGA', 'B')	'RNA (40-MER)'	40	'Francisella tularensis subsp. novicida U112'	Non Aminor
('4KR6', 'C')	'RNA (39-MER)'	39		Non Aminor
('4KR6', 'D')	'RNA (39-MER)'	39		Non Aminor
('2ZY6', 'A')	'phenylalanyl transfer RNA'	39	?	Non Aminor
('3X1L', 'I')	'RNA (32-MER)'	39	'Pyrococcus furiosus COM1'	Non Aminor
('1YLS', 'B')	'RNA Diels-Alder ribozyme'	38	?	Non Aminor
('6O7H', 'G')	'RNA (38-MER)'	38	'Thermococcus onnurineus (strain NA1)'	Non Aminor
('1F1T', 'A')	'MALACHITE GREEN APTAMER RNA'	38	?	Non Aminor
('6E8S', 'A')	'iMango-III aptamer'	38	'synthetic construct'	Non Aminor
('6D12', 'C')	'human 7SK RNA stem-loop 4'	38	'Homo sapiens'	Non Aminor
('4PDB', 'I')	'SELEX RNA aptamer'	38	'synthetic construct'	Non Aminor
('6E8U', 'B')	'RNA (37-MER)'	37	'synthetic construct'	Non Aminor
('2BH2', 'D')	'23S RIBOSOMAL RNA 1932-1968'	37	'ESCHERICHIA COLI'	Non Aminor
('4X4V', 'B')	'Human MenBeta minihelix ending in CCACC'	37	'Homo sapiens'	Non Aminor
('1I6U', 'C')	'16S RRNA FRAGMENT'	37	?	Non Aminor
('6DTD', 'C')	'RNA (37-MER)'	37	'Prevotella buccae'	Non Aminor
('4X4U', 'G')	'human MenBeta minihelix'	37	'Homo sapiens'	Non Aminor
('3VJR', 'B')	'tRNA CCA-acceptor'	36	?	Non Aminor
('5VOE', 'A')	'Aptamer 11F7t (36-MER)'	36	'synthetic construct'	Non Aminor
('6DCC', 'B')	'human 7SK RNA stem-loop 1 proximal methylated'	36	'Homo sapiens'	Non Aminor
('2HW8', 'B')	36-MER	36	?	Non Aminor
('3GS5', 'C')	'RNA (36-MER)'	36		Non Aminor
('6E8T', 'D')	'RNA (35-MER)'	36	'synthetic construct'	Non Aminor
('6E8T', 'A')	'RNA (35-MER)'	36	'synthetic construct'	Non Aminor
('5BJO', 'E')	'RNA (36-MER)'	36	'synthetic construct'	Non Aminor
('6C63', 'A')	'RNA (36-MER)'	36	'synthetic construct'	Non Aminor
('3OVB', 'C')	'RNA (35-MER)'	35	?	Non Aminor
('4K50', 'B')	'RNA (33-MER)'	35		Non Aminor
('4C4W', 'H')	TSKT-23	35	'KNEALLHAZIA SOLENOPSAE'	Non Aminor
('4PCJ', 'A')	"trCUG-3('5)"	35	'synthetic construct'	Non Aminor
('5DEA', 'C')	sc1	35	'synthetic construct'	Non Aminor
('6CF2', 'G')	'RNA (35-MER)'	35	'synthetic construct'	Non Aminor
('6LSG', 'B')	'RNA (35-MER)'	35	'synthetic construct'	Non Aminor
('6LSE', 'B')	'RNA (35-MER)'	35	'synthetic construct'	Non Aminor
('1ET4', 'A')	'RNA APTAMER, 35-MER'	35		Non Aminor
('5F8J', 'B')	'RNA (35-MER)'	35	'synthetic construct'	Non Aminor
('2JEA', 'C')	RNA	35		Non Aminor
('6LSF', 'B')	'RNA (35-MER)'	35	'synthetic construct'	Non Aminor
('5FJ4', 'H')	HMKT-7	35	'HALOARCULA MARISMORTUI'	Non Aminor
('3R9X', 'C')	RNA301	35	?	Non Aminor
('5F8N', 'B')	'RNA (35-MER)'	35	'synthetic construct'	Non Aminor
('3NMU', 'E')	'RNA (34-MER)'	34	'Pyrococcus furiosus'	Non Aminor
('1HMH', 'A')	'HAMMERHEAD RIBOZYME-RNA STRAND'	34		Non Aminor
('1HMH', 'E')	'HAMMERHEAD RIBOZYME-RNA STRAND'	34		Non Aminor
('2DRA', 'B')	'tRNA (34-MER)'	34		Non Aminor
('3R9W', 'B')	RNA301	34	?	Non Aminor
('4ATO', 'G')	TOXI	34	'BACILLUS THURINGIENSIS'	Non Aminor
('5NS3', 'C')	'double-stranded RNA'	34	'Thermus thermophilus'	Non Aminor
('4OOG', 'D')	'34-mer RNA'	34	?	Non Aminor
('3K1V', 'A')	'PreQ1 riboswitch'	34	?	Non Aminor
('5T16', 'H')	'RNA substrate analog'	34		Non Aminor
('1MJI', 'D')	'5S rRNA fragment'	34	'Escherichia coli'	Non Aminor
('6LSH', 'B')	'RNA (35-MER)'	34	'synthetic construct'	Non Aminor
('5Y6Z', 'B')	'Template RNA (33-MER)'	33	'synthetic construct'	Non Aminor
('6E1S', 'A')	'RNA (33-MER)'	33	'Caldanaerobacter subterraneus subsp. tengcongensis'	Non Aminor
('2OZB', 'C')	;RNA comprising the 5' Stem-Loop RNA of U4snRNA ;	33	?	Non Aminor
('4RBQ', 'A')	'U-Helix RNA from Trypanosome editing'	32	'synthetic construct'	Non Aminor
('6VFF', 'C')	'RNA (5-R(*GP*CP*UP*CP*GP*CP*GP*AP*UP*GP*CP*UP*(8AZ)P*GP*AP*GP*GP*GP*CP* UP*CP*UP*GP*AP*UP*AP*GP*CP*UP*AP*CP*G)-3)'	32	'Homo sapiens'	Non Aminor
('6VFF', 'D')	'RNA(5-R(*CP*GP*UP*AP*GP*CP*UP*AP*UP*CP*AP*GP*AP*GP*CP*CP*CP*CP*CP*CP*AP*GP*CP*AP*UP*CP*GP*CP*GP*AP*GP*C)-3)'	32	'Homo sapiens'	Non Aminor
('4X4N', 'D')	'G70A tRNA minihelix'	32	'Homo sapiens'	Non Aminor
('6AZ4', 'A')	'RNA (32-MER)'	32	'synthetic construct'	Non Aminor
('6UGI', 'A')	'tRNA(Asp) acceptor stem/T stem-loop'	31	'Escherichia coli'	Non Aminor
('5V3F', 'A')	'RNA (31-MER)'	31	'synthetic construct'	Non Aminor
('6KWR', 'B')	'RNA (31-MER)'	31	'synthetic construct'	Non Aminor
('6H0R', 'A')	;SRS2 fragment of Rgs4 3' UTR, RNA (31-MER) ;	31	'Rattus norvegicus'	Non Aminor
('364D', 'C')	;RNA (5'-R(*CP*CP*CP*CP*AP*UP*GP*CP*GP*AP*GP*AP*GP*UP*AP*GP*G P*GP*AP*AP*CP*UP*GP*CP*CP*AP*GP*GP*CP*AP*U)-3') ;	31	'Escherichia coli'	Non Aminor
('6KWQ', 'B')	'RNA (31-MER)'	31	'synthetic construct'	Non Aminor
('1XOK', 'A')	;alfalfa mosaic virus RNA 3' UTR ;	30	?	Non Aminor
('3SNP', 'D')	'ferritin H IRE RNA'	30		Non Aminor
('5Y58', 'X')	TLC1	30	'Saccharomyces cerevisiae'	Non Aminor
('3BBM', 'B')	'Loop A and Loop B Ribozyme strand'	30	?	Non Aminor
('7BV2', 'T')	Templete	30	'Severe acute respiratory syndrome coronavirus 2'	Non Aminor
('4C9D', 'D')	'R3 REPEAT RNA CLEAVAGE PRODUCT'	29	'THERMUS THERMOPHILUS HB8'	Non Aminor
('3MJA', 'B')	'Domain 3 of the cricket paralysis virus intergenic region IRES RNA'	29	?	Non Aminor
('7C2K', 'F')	'RNA (29-MER)'	29	'Foot-and-mouth disease virus'	Non Aminor
('1JID', 'B')	'HELIX 6 OF HUMAN SRP RNA'	29	?	Non Aminor
('1D4R', 'A')	'29-MER OF MODIFIED SRP RNA HELIX 6'	29	?	Non Aminor
('1D4R', 'B')	'29-MER OF MODIFIED SRP RNA HELIX 6'	29	?	Non Aminor
('3SN2', 'B')	'transferrin receptor iron regulatory element B RNA'	29		Non Aminor
('1OOA', 'C')	'RNA aptamer'	29	?	Non Aminor
('6DU4', 'B')	'hp1x-RNA (29-MER)'	29	'Homo sapiens'	Non Aminor
('5M0I', 'E')	'ASH1-E3 element, RNA (28-MER)'	28	'Saccharomyces cerevisiae'	Non Aminor
('5M0I', 'F')	'ASH1-E3 element, RNA (28-MER)'	28	'Saccharomyces cerevisiae'	Non Aminor
('6O5F', 'C')	;RNA (5'-R(P*CP*AP*AP*GP*GP*UP*CP*AP*UP*UP*CP*GP*CP*AP*AP*GP*AP*GP*UP*GP*GP*CP*C)-3') ;	28	'synthetic construct'	Non Aminor
('6O5F', 'D')	;RNA (5'-R(P*CP*AP*AP*GP*GP*UP*CP*AP*UP*UP*CP*GP*CP*AP*AP*GP*AP*GP*UP*GP*GP*CP*C)-3') ;	28	'synthetic construct'	Non Aminor
('1L2X', 'A')	'RNA pseudoknot'	28	?	Non Aminor
('4TUW', 'C')	;HISTONE MRNA 3' STEM LOOP ;	28	'synthetic construct'	Non Aminor
('3SIU', 'F')	'U4atac snRNA'	28	'Homo sapiens'	Non Aminor
('4C8Z', 'C')	'R1 REPEAT RNA CLEAVAGE PRODUCT'	28	'THERMUS THERMOPHILUS HB8'	Non Aminor
('6AAX', 'B')	'RNA (28-mer)'	28	'Homo sapiens'	Non Aminor
('5GUH', 'B')	'RNA (28-MER)'	28	'Bombyx mori'	Non Aminor
('5M0J', 'E')	'ASH1 E3 (28 nt-loop)'	28	'Saccharomyces cerevisiae'	Non Aminor
('5M0J', 'F')	'ASH1 E3 (28 nt-loop)'	28	'Saccharomyces cerevisiae'	Non Aminor
('6AJK', 'B')	'RNA (28-MER)'	28	'Homo sapiens'	Non Aminor
('2EZ6', 'D')	28-MER	28		Non Aminor
('6V9B', 'B')	'RNA (28-MER)'	28	'synthetic construct'	Non Aminor
('6V9B', 'D')	'RNA (28-MER)'	28	'synthetic construct'	Non Aminor
('6CMN', 'D')	'Trans-Activation Response RNA Element'	27	'Human immunodeficiency virus 1'	Non Aminor
('4PWD', 'T')	"5'-R(*AP*UP*GP*GP*UP*CP*GP*GP*CP*GP*CP*CP*CP*GP*AP*AP*AP*CP*AP*GP*GP*GP*AP*CP*UP*GP*U)-3'"	27		Non Aminor
('4PQU', 'T')	"5'-R(*AP*UP*GP*GP*UP*CP*GP*GP*CP*GP*CP*CP*CP*GP*AP*AP*CP*AP*GP*GP*GP*AP*CP*UP*GP*UP*G)-3'"	27		Non Aminor
('1Q96', 'A')	'sarcin/ricin 28S rRNA'	27	?	Non Aminor
('4NLF', 'A')	'23S ribosomal RNA Sarcin Ricin Loop'	27		Non Aminor
('4K4V', 'B')	;RNA (5'-R(*AP*AP*GP*UP*CP*UP*CP*CP*AP*GP*GP*UP*CP*UP*CP*UP*CP*UP*CP*GP*UP*CP*GP*AP*AP*A)-3') ;	26		Non Aminor
('5JBG', 'X')	;RNA (5'-R(*GPPP*GP*AP*GP*CP*GP*UP*GP*CP*CP*GP*GP*GP*CP*AP*CP*GP*CP*UP*CP*CP*GP*G)-3') ;	26	'synthetic construct'	Non Aminor
('4BW0', 'A')	HMKT-7	26	'HALOARCULA MARISMORTUI'	Non Aminor
('3OL9', 'B')	;RNA (5'-R(*AP*AP*GP*UP*CP*UP*CP*CP*AP*GP*GP*UP*CP*UP*CP*UP*CP*GP*UP*CP*CP*GP*GP*AP*AP*A)-3') ;	26	?	Non Aminor
('3OL9', 'F')	;RNA (5'-R(*AP*AP*GP*UP*CP*UP*CP*CP*AP*GP*GP*UP*CP*UP*CP*UP*CP*GP*UP*CP*CP*GP*GP*AP*AP*A)-3') ;	26	?	Non Aminor
('5MWI', 'A')	'RNA G(CUG)8C duplex'	26	'Homo sapiens'	Non Aminor
('6SZV', 'M')	'Capped mRNA'	26	'Influenza B virus'	Non Aminor
('4K4U', 'B')	;RNA (5'-R(*AP*AP*GP*UP*CP*UP*CP*CP*AP*GP*GP*UP*CP*UP*CP*UP*CP*UP*CP*GP*UP*CP*GP*AP*AP*A)-3') ;	26		Non Aminor
('2A43', 'A')	'RNA Pseudoknot'	26	?	Non Aminor
('3DD2', 'B')	'RNA (26-MER)'	26		Non Aminor
('4QOZ', 'A')	'histone mRNA stem-loop'	26		Non Aminor
('2RFK', 'E')	'guide RNA 2'	26		Non Aminor
('2QUX', 'F')	'RNA (25-MER)'	25		Non Aminor
('6F4G', 'C')	U2-SL4	25	'Drosophila melanogaster'	Non Aminor
('5JC7', 'X')	;RNA (5'-R(P*GP*GP*AP*CP*GP*UP*CP*AP*UP*GP*CP*GP*CP*AP*UP*GP*AP*CP*GP*UP*CP*CP*CP*C)-3') ;	25	'synthetic construct'	Non Aminor
('1RLG', 'D')	25-MER	25		Non Aminor
('2ANN', 'B')	"5'-R(*CP*GP*CP*GP*CP*GP*GP*AP*UP*CP*AP*GP*UP*CP*AP*CP*CP*CP*AP*AP*GP*CP*GP*CP*G)-3'"	25		Non Aminor
('1F8V', 'R')	RNA	25	'Pariacato virus'	Non Aminor
('5UDZ', 'W')	'let-7f-1 pre-element'	25	'Homo sapiens'	Non Aminor
('5UZ6', 'A')	'RNA (25-MER)'	25	'synthetic construct'	Non Aminor
('6BSG', 'R')	'RNA (25-MER)'	25	'Homo sapiens'	Non Aminor
('6H9H', 'D')	crRNA	25	'Aromatoleum aromaticum EbN1'	Non Aminor
('6H9H', 'E')	crRNA	25	'Aromatoleum aromaticum EbN1'	Non Aminor
('3GS5', 'A')	'RNA (25-MER)'	25		Non Aminor
('3WBM', 'X')	'RNA (25-MER)'	25	'synthetic construct'	Non Aminor
('3WBM', 'Y')	'RNA (25-MER)'	25	'synthetic construct'	Non Aminor
('359D', 'B')	'RNA HAMMERHEAD RIBOZYME'	25		Non Aminor
('3AGV', 'S')	"5'-R(*GP*GP*AP*GP*GP*(UFT)P*GP*(CFZ)P*(UFT)P*(CFZ)P*(CFZ)P*GP*AP*AP*A*GP*GP*AP*AP*(CFZ)P*(UFT)P*(CFZ)P*(CFZ)P*A)-3'"	24		Non Aminor
('1A9N', 'Q')	;RNA (5'-R(*CP*CP*UP*GP*GP*UP*AP*UP*UP*GP*CP*AP*GP*UP*AP*CP*CP*UP*CP*CP*AP*GP* GP*U)-3') ;	24	'Homo sapiens'	Non Aminor
('2PN3', 'A')	"5'-R(*CP*GP*GP*AP*GP*GP*AP*AP*CP*UP*AP*CP*UP*GP*UP*CP*UP*UP*CP*AP*CP*GP*CP*C)-3'"	24	?	Non Aminor
('5JC7', 'Y')	;RNA (5'-R(P*GP*GP*GP*AP*CP*GP*UP*CP*AP*UP*GP*CP*GP*CP*AP*UP*GP*AP*CP*GP*UP*CP*CP*C)-3') ;	24	'synthetic construct'	Non Aminor
('4K4Z', 'N')	;RNA (5'-R(*AP*AP*GP*UP*CP*UP*CP*CP*AP*GP*GP*UP*CP*UP*CP*UP*CP*GP*UP*CP*GP*AP*AP*A)-3') ;	24		Non Aminor
('3TS2', 'U')	;RNA (5'-R(*GP*GP*GP*GP*UP*CP*UP*AP*UP*GP*AP*UP*AP*CP*CP*AP*CP*CP*CP*CP*GP*GP*AP*G)-3') ;	24	?	Non Aminor
('3TS2', 'V')	;RNA (5'-R(*GP*GP*GP*GP*UP*CP*UP*AP*UP*GP*AP*UP*AP*CP*CP*AP*CP*CP*CP*CP*GP*GP*AP*G)-3') ;	24	?	Non Aminor
('3A6P', 'D')	pre-microRNA	24		Non Aminor
('3A6P', 'E')	pre-microRNA	24		Non Aminor
('4ILL', 'R')	;RNA (5'-R(*GP*CP*UP*AP*AP*UP*CP*UP*AP*CP*UP*AP*UP*AP*GP*AP*AP*UP*UP*GP*AP*AP*AP*G)-3') ;	24	?	Non Aminor
('5F9F', 'F')	;RNA (5'-R(*GP*AP*AP*UP*AP*UP*AP*AP*UP*AP*GP*UP*GP*AP*UP*AP*UP*UP*AP*UP*AP*UP*UP*C)-3') ;	24	'synthetic construct'	Non Aminor
('3NVI', 'F')	;RNA (5'-R(*CP*UP*CP*UP*GP*AP*CP*CP*GP*AP*AP*AP*GP*GP*CP*GP*UP*GP*AP*UP*GP*AP*GP*C)-3') ;	24	'Pyrococcus furiosus'	Non Aminor
('5ED1', 'B')	;RNA (5'-R(*UP*UP*CP*CP*CP*CP*AP*CP*AP*UP*UP*(8AZ)P*GP*AP*CP*GP*UP*UP*CP*AP*GP*UP*C)-3') ;	23	'Saccharomyces cerevisiae'	Non Aminor
('5ED1', 'C')	;RNA (5'-R(*GP*AP*CP*UP*GP*AP*AP*CP*GP*AP*CP*CP*AP*AP*UP*GP*UP*GP*GP*GP*GP*AP*A)-3') ;	23	'Saccharomyces cerevisiae'	Non Aminor
('2PJP', 'B')	'SECIS RNA'	23	?	Non Aminor
('4QI2', 'G')	;RNA (5'-R(*AP*CP*AP*UP*GP*UP*UP*UP*UP*CP*UP*GP*UP*GP*AP*AP*AP*AP*CP*GP*GP*AP*G)-3') ;	23	?	Non Aminor
('4K31', 'B')	;RNA (5'-R(*UP*UP*GP*CP*GP*UP*CP*GP*UP*UP*CP*CP*GP*GP*AP*AP*AP*AP*GP*UP*CP*GP*C)-3') ;	23	Leishmania	Non Aminor
('4K31', 'C')	;RNA (5'-R(*UP*UP*GP*CP*GP*UP*CP*GP*UP*UP*CP*CP*GP*GP*AP*AP*AP*AP*GP*UP*CP*GP*C)-3') ;	23	Leishmania	Non Aminor
('2UWM', 'D')	;5'-R(*GP*GP*CP*GP*UP*UP*GP*CP*CP*GP *GP*UP*CP*UP*GP*GP*CP*AP*AP*CP*GP*CP*C)-3' ;	23	'MOORELLA THERMOACETICA'	Non Aminor
('2O3V', 'A')	;RNA (5'-R(*UP*UP*GP*CP*GP*UP*CP*GP*CP*UP*CP*CP*GP*GP*AP*AP*AP*AP*GP*UP*CP*GP*C)-3') ;	23	?	Non Aminor
('2O3V', 'B')	;RNA (5'-R(*UP*UP*GP*CP*GP*UP*CP*GP*CP*UP*CP*CP*GP*GP*AP*AP*AP*AP*GP*UP*CP*GP*C)-3') ;	23	?	Non Aminor
('3TD0', 'A')	;RNA (5'-R(*UP*UP*GP*CP*GP*UP*CP*GP*CP*GP*(5BU)P*CP*GP*AP*CP*GP*AP*AP*GP*UP*CP*GP*C)-3') ;	23	?	Non Aminor
('3TD0', 'B')	;RNA (5'-R(*UP*UP*GP*CP*GP*UP*CP*GP*CP*GP*(5BU)P*CP*GP*AP*CP*GP*AP*AP*GP*UP*CP*GP*C)-3') ;	23	?	Non Aminor
('4P3T', 'A')	"5'-D(*UP*UP*GP*CP*GP*UP*CP*CP*CP*GP*(5BU)P*CP*GP*AP*CP*GP*AP*AP*GP*UP*CP*GP*C)-3'"	23	?	Non Aminor
('4P3T', 'B')	"5'-D(*UP*UP*GP*CP*GP*UP*CP*CP*CP*GP*(5BU)P*CP*GP*AP*CP*GP*AP*AP*GP*UP*CP*GP*C)-3'"	23	?	Non Aminor
('1ZCI', 'A')	"5'-R(*CP*(5BU)P*UP*GP*CP*UP*GP*AP*AP*GP*UP*GP*CP*AP*CP*AP*CP*AP*GP*CP*AP*AP*G)-3'"	23		Non Aminor
('1ZCI', 'B')	"5'-R(*CP*(5BU)P*UP*GP*CP*UP*GP*AP*AP*GP*UP*GP*CP*AP*CP*AP*CP*AP*GP*CP*AP*AP*G)-3'"	23		Non Aminor
('2O3X', 'A')	;RNA (5'-R(*UP*UP*GP*CP*GP*UP*CP*AP*CP*AP*CP*CP*GP*GP*UP*GP*AP*AP*GP*UP*CP*GP*C)-3') ;	23	?	Non Aminor
('2O3X', 'B')	;RNA (5'-R(*UP*UP*GP*CP*GP*UP*CP*AP*CP*AP*CP*CP*GP*GP*UP*GP*AP*AP*GP*UP*CP*GP*C)-3') ;	23	?	Non Aminor
('4P43', 'A')	"5'-R(*UP*UP*GP*CP*GP*UP*CP*UP*CP*GP*UP*CP*GP*AP*CP*GP*AP*AP*GP*UP*CP*GP*C)-3'"	23	?	Non Aminor
('4P43', 'B')	"5'-R(*UP*UP*GP*CP*GP*UP*CP*UP*CP*GP*UP*CP*GP*AP*CP*GP*AP*AP*GP*UP*CP*GP*C)-3'"	23	?	Non Aminor
('5ED2', 'E')	;RNA (5'-R(P*GP*CP*UP*CP*GP*CP*GP*AP*UP*GP*CP*UP*(8AZ)P*GP*AP*GP*GP*GP*CP*UP*CP*UP*G)-3') ;	23	'Homo sapiens'	Non Aminor
('5ED2', 'F')	;RNA (5'-R(P*CP*AP*GP*AP*GP*CP*CP*CP*CP*CP*CP*AP*GP*CP*AP*UP*CP*GP*CP*GP*AP*GP*C)-3') ;	23	'Homo sapiens'	Non Aminor
('1HYS', 'E')	"5'-R(*UP*CP*AP*GP*CP*CP*AP*CP*UP*UP*UP*UP*UP*AP*AP*AP*AP*GP*AP*AP*AP*AP*G)-3'"	23		Non Aminor
('3BNR', 'C')	'A site of human mitochondrial ribosome, chain one'	23		Non Aminor
('3MEI', 'A')	;RNA (5'-R(*CP*CP*GP*CP*CP*GP*CP*GP*CP*CP*AP*(5BU)P*GP*CP*CP*UP*GP*UP*GP*GP*CP*GP*G)-3') ;	23		Non Aminor
('3MEI', 'B')	;RNA (5'-R(*CP*CP*GP*CP*CP*GP*CP*GP*CP*CP*AP*(5BU)P*GP*CP*CP*UP*GP*UP*GP*GP*CP*GP*G)-3') ;	23		Non Aminor
('4K4S', 'B')	;RNA (5'-R(*AP*AP*GP*UP*CP*UP*CP*CP*AP*GP*GP*UP*CP*UP*CP*UP*CP*GP*CP*GP*AP*AP*A)-3') ;	23		Non Aminor
('4K4S', 'F')	;RNA (5'-R(*AP*AP*GP*UP*CP*UP*CP*CP*AP*GP*GP*UP*CP*UP*CP*UP*CP*GP*CP*GP*AP*AP*A)-3') ;	23		Non Aminor
('6D06', 'B')	;RNA (5'-R(*GP*CP*UP*CP*GP*CP*GP*AP*UP*GP*CP*UP*(8AZ)P*GP*AP*GP*GP*GP*CP*UP*CP*UP*G)-3') ;	23	'Homo sapiens'	Non Aminor
('6D06', 'C')	;RNA (5'-R(*CP*AP*GP*AP*GP*CP*CP*CP*CP*CP*NP*AP*GP*CP*AP*UP*CP*GP*CP*GP*AP*GP*C)-3') ;	23	'Homo sapiens'	Non Aminor
('2O3Y', 'A')	;RNA (5'-R(*UP*UP*GP*CP*GP*UP*CP*GP*CP*UP*CP*CP*GP*GP*AP*AP*AP*AP*GP*UP*CP*GP*C)-3') ;	23	?	Non Aminor
('2O3Y', 'B')	;RNA (5'-R(*UP*UP*GP*CP*GP*UP*CP*GP*CP*UP*CP*CP*GP*GP*AP*AP*AP*AP*GP*UP*CP*GP*C)-3') ;	23	?	Non Aminor
('4QIK', 'C')	"5'-R(*AP*C*AP*UP*GP*UP*UP*UP*UP*CP*UP*GP*UP*GP*AP*AP*AP*AP*CP*GP*GP*AP*G)-3'"	23		Non Aminor
('4QIK', 'D')	"5'-R(*AP*C*AP*UP*GP*UP*UP*UP*UP*CP*UP*GP*UP*GP*AP*AP*AP*AP*CP*GP*GP*AP*G)-3'"	23		Non Aminor
('4P3U', 'A')	"5'-R(*UP*UP*GP*CP*GP*UP*CP*UP*CP*GP*(5BU)P*CP*GP*AP*CP*GP*AP*AP*GP*UP*CP*GP*C)-3'"	23	?	Non Aminor
('4P3U', 'B')	"5'-R(*UP*UP*GP*CP*GP*UP*CP*UP*CP*GP*(5BU)P*CP*GP*AP*CP*GP*AP*AP*GP*UP*CP*GP*C)-3'"	23	?	Non Aminor
('4P3U', 'C')	"5'-R(*UP*UP*GP*CP*GP*UP*CP*UP*CP*GP*(5BU)P*CP*GP*AP*CP*GP*AP*AP*GP*UP*CP*GP*C)-3'"	23	?	Non Aminor
('4P3U', 'D')	"5'-R(*UP*UP*GP*CP*GP*UP*CP*UP*CP*GP*(5BU)P*CP*GP*AP*CP*GP*AP*AP*GP*UP*CP*GP*C)-3'"	23	?	Non Aminor
('3LOA', 'B')	"5'-R(*GP*GP*GP*(5BU)P*GP*GP*UP*GP*AP*AP*GP*UP*CP*GP*UP*AP*AP*CP*GP*CP*GP*GP*C)-3'"	23		Non Aminor
('6E7L', 'A')	;RNA (5'-R(*GP*GP*GP*CP*UP*GP*CP*AP*CP*UP*UP*CP*GP*GP*UP*GP*CP*UP*GP*CP*CP*C)-3') ;	22	'synthetic construct'	Non Aminor
('3FTE', 'C')	"5'-R(P*AP*AP*CP*CP*GP*UP*AP*GP*GP*GP*GP*AP*AP*CP*CP*UP*GP*CP*GP*GP*UP*U)-3'"	22	?	Non Aminor
('3FTE', 'D')	"5'-R(P*AP*AP*CP*CP*GP*UP*AP*GP*GP*GP*GP*AP*AP*CP*CP*UP*GP*CP*GP*GP*UP*U)-3'"	22	?	Non Aminor
('4KRF', 'R')	;RNA (5'-R(P*UP*GP*AP*GP*GP*UP*AP*GP*UP*AP*GP*GP*UP*UP*GP*UP*AP*UP*AP*GP*UP*U)-3') ;	22		Non Aminor
('3BOY', 'D')	"5'-R(*UP*UP*UP*AP*GP*UP*UP*UP*UP*UP*AP*GP*UP*UP*UP*UP*UP*AP*GP*UP*UP*U)-3'"	22		Non Aminor
('1NTA', 'A')	"5'-R(*GP*GP*AP*UP*CP*GP*CP*AP*UP*UP*UP*GP*GP*AP*CP*UP*UP*CP*UP*GP*CP*C)-3'"	22		Non Aminor
('2ET8', 'A')	"5'-R(*CP*GP*CP*GP*UP*CP*AP*CP*AP*CP*CP*GP*GP*UP*GP*AP*AP*GP*UP*CP*GP*C)-3'"	22	?	Non Aminor
('2ET8', 'B')	"5'-R(*CP*GP*CP*GP*UP*CP*AP*CP*AP*CP*CP*GP*GP*UP*GP*AP*AP*GP*UP*CP*GP*C)-3'"	22	?	Non Aminor
('2F8S', 'C')	"5'-R(P*AP*GP*AP*CP*AP*GP*CP*AP*UP*AP*UP*AP*UP*GP*CP*UP*GP*UP*CP*UP*UP*U)-3'"	22		Non Aminor
('2F8S', 'D')	"5'-R(P*AP*GP*AP*CP*AP*GP*CP*AP*UP*AP*UP*AP*UP*GP*CP*UP*GP*UP*CP*UP*UP*U)-3'"	22		Non Aminor
('5EW4', 'A')	;RNA (5'-R(*CP*CP*CP*CP*GP*GP*CP*CP*CP*CP*GP*GP*CP*CP*CP*CP*GP*GP*CP*CP*CP*C)-3') ;	22	'Homo sapiens'	Non Aminor
('5EW4', 'B')	;RNA (5'-R(*CP*CP*CP*CP*GP*GP*CP*CP*CP*CP*GP*GP*CP*CP*CP*CP*GP*GP*CP*CP*CP*C)-3') ;	22	'Homo sapiens'	Non Aminor
('5F5H', 'C')	;RNA (5'-R(P*CP*CP*AP*CP*AP*CP*CP*GP*UP*UP*CP*UP*AP*GP*GP*UP*GP*CP*UP*GP*G)-3') ;	22	'Mus musculus'	Non Aminor
('5F5H', 'D')	;RNA (5'-R(P*CP*CP*AP*CP*AP*CP*CP*GP*UP*UP*CP*UP*AP*GP*GP*UP*GP*CP*UP*GP*G)-3') ;	22	'Mus musculus'	Non Aminor
('6F4H', 'B')	U1-SL2	22	'Drosophila melanogaster'	Non Aminor
('6F4H', 'D')	U1-SL2	22	'Drosophila melanogaster'	Non Aminor
('3BNT', 'A')	'A site of human mitochondrial ribosome'	22		Non Aminor
('6MFN', 'E')	;RNA (5'-R(P*UP*CP*UP*GP*UP*GP*AP*UP*AP*A)-3') ;	22	'synthetic construct'	Non Aminor
('1ZL3', 'B')	;5'-R(*GP*GP*CP*AP*AP*CP*GP*GP*UP*(FLO) UP*CP*GP*AP*UP*CP*CP*CP*GP*UP*UP*GP*C)-3' ;	22		Non Aminor
('3FTF', 'C')	"5'-R(P*AP*AP*CP*CP*GP*UP*AP*GP*GP*GP*GP*AP*AP*CP*CP*UP*GP*CP*GP*GP*UP*U)-3'"	22	?	Non Aminor
('3FTF', 'D')	"5'-R(P*AP*AP*CP*CP*GP*UP*AP*GP*GP*GP*GP*AP*AP*CP*CP*UP*GP*CP*GP*GP*UP*U)-3'"	22	?	Non Aminor
('1E7K', 'C')	;RNA (5'-R(*GP*CP*CP*AP*AP*UP*GP*AP*GP*GP*UP*UP*UP* AP*UP*CP*CP*GP*AP*GP*G*C(-3') ;	22	'HOMO SAPIENS'	Non Aminor
('5VCI', 'A')	;RNA (5'-R(*CP*UP*GP*CP*UP*GP*GP*CP*UP*AP*AP*GP*GP*CP*CP*CP*GP*AP*AP*AP*GP*G)-3') ;	22	'synthetic construct'	Non Aminor
('3DH3', 'E')	'stem loop fragment of E. Coli 23S RNA'	22		Non Aminor
('3DH3', 'F')	'stem loop fragment of E. Coli 23S RNA'	22		Non Aminor
('4ERD', 'C')	"5'-R(P*GP*GP*UP*CP*GP*AP*CP*AP*UP*CP*UP*UP*CP*GP*GP*AP*UP*GP*GP*AP*CP*C)-3'"	22	'Tetrahymena thermophila'	Non Aminor
('4ERD', 'D')	"5'-R(P*GP*GP*UP*CP*GP*AP*CP*AP*UP*CP*UP*UP*CP*GP*GP*AP*UP*GP*GP*AP*CP*C)-3'"	22	'Tetrahymena thermophila'	Non Aminor
('1RPU', 'C')	"5'-R(P*CP*GP*UP*AP*CP*GP*CP*GP*UP*CP*AP*CP*GP*CP*GP*UP*AP*CP*GP*UP*U)-3'"	21	?	Non Aminor
('1RPU', 'D')	"5'-R(P*CP*GP*UP*AP*CP*GP*CP*GP*UP*CP*AP*CP*GP*CP*GP*UP*AP*CP*GP*UP*U)-3'"	21	?	Non Aminor
('5T7B', 'R')	'RNA (UVP)UAUAGAGCAAGAACACUGUU'	21	'Mus musculus'	Non Aminor
('4LGT', 'E')	'stem-loop of 23S rRNA'	21	?	Non Aminor
('3TRZ', 'U')	;RNA (5'-R(*GP*GP*GP*CP*AP*GP*GP*GP*AP*UP*UP*UP*UP*GP*CP*CP*CP*GP*GP*AP*G)-3') ;	21	?	Non Aminor
('1FEU', 'C')	'21 NT FRAGMENT OF 5S RRNA'	21		Non Aminor
('6TQA', 'G')	;RNA (5'-R(P*GP*GP*UP*GP*CP*CP*UP*AP*AP*UP*AP*UP*UP*UP*AP*GP*GP*CP*AP*CP*(CCC))-3') ;	21	'Mus musculus'	Non Aminor
('2ZI0', 'C')	;RNA (5'-D(P*AP*GP*AP*CP*AP*GP*CP*AP*UP*UP*AP*UP*GP*CP*UP*GP*UP*CP*UP*UP*U)-3') ;	21		Non Aminor
('2ZI0', 'D')	;RNA (5'-D(P*AP*GP*AP*CP*AP*GP*CP*AP*UP*UP*AP*UP*GP*CP*UP*GP*UP*CP*UP*UP*U)-3') ;	21		Non Aminor
('2I82', 'F')	"5'-R(*GP*AP*GP*GP*GP*GP*AP*UP*UP*GP*AP*AP*AP*AP*UP*CP*CP*CP*CP*UP*C)-3'"	21		Non Aminor
('5I4A', 'D')	;RNA (5'-R(*UP*AP*UP*AP*CP*AP*AP*CP*CP*UP*AP*CP*UP*U)-3') ;	21	'synthetic construct'	Non Aminor
('6SZV', 'R')	;3' vRNA ;	21	'Influenza B virus'	Non Aminor
('4Z4D', 'B')	;RNA (5'-R(P*UP*UP*CP*AP*CP*AP*UP*UP*GP*CP*CP*CP*AP*AP*GP*UP*CP*UP*UP*U)-3') ;	21	'synthetic construct'	Non Aminor
('5JS1', 'B')	siRNA	21	'synthetic construct'	Non Aminor
('5ID6', 'G')	;RNA (5'-R(P*AP*AP*UP*UP*UP*CP*UP*AP*CP*UP*AP*AP*GP*UP*GP*UP*AP*GP*AP*UP*C)-3') ;	21	'synthetic construct'	Non Aminor
('4W5N', 'B')	;RNA (5'-R(P*UP*UP*CP*AP*CP*AP*UP*UP*CP*AP*AP*GP*UP*CP*UP*CP*UP*U)-3') ;	21	'synthetic construct'	Non Aminor
('3BNN', 'C')	'A site of human ribosome'	21		Non Aminor
('3BNN', 'D')	'A site of human ribosome'	21		Non Aminor
('6MFN', 'C')	;RNA (5'-R(P*UP*UP*CP*AP*CP*AP*GP*UP*G)-3') ;	21	'Homo sapiens'	Non Aminor
('5Z1I', 'A')	;RNA (5'-R(P*GP*CP*GP*UP*CP*GP*CP*GP*CP*CP*GP*GP*CP*GP*AP*AP*GP*UP*CP*GP*C)-3') ;	21	'synthetic construct'	Non Aminor
('7C7A', 'R')	'Internal Transcribed Spacer 1'	21	'Saccharomyces cerevisiae'	Non Aminor
('3BNR', 'D')	'A site of human mitochondrial ribosome, chain three'	21		Non Aminor
('2RFK', 'D')	'guide RNA 1'	21		Non Aminor
('2ZKO', 'C')	;RNA (5'-R(P*AP*GP*AP*CP*AP*GP*CP*AP*UP*UP*AP*UP*GP*CP*UP*GP*UP*CP*UP*UP*U)-3') ;	21		Non Aminor
('2ZKO', 'D')	;RNA (5'-R(P*AP*GP*AP*CP*AP*GP*CP*AP*UP*UP*AP*UP*GP*CP*UP*GP*UP*CP*UP*UP*U)-3') ;	21		Non Aminor
('6N4O', 'C')	;RNA (5'-R(P*UP*GP*GP*AP*GP*UP*GP*UP*GP*AP*CP*AP*AP*UP*GP*GP*UP*GP*UP*UP*U)-3') ;	21	'Homo sapiens'	Non Aminor
('5KI6', 'B')	miR-122	21	'Homo sapiens'	Non Aminor
('3LOA', 'A')	"5'-R(*CP*CP*GP*CP*GP*CP*CP*CP*GP*(5BU)P*CP*AP*CP*AP*CP*CP*AP*CP*CP*CP*G)-3'"	21		Non Aminor
('6SQN', 'Y')	'RNA hairpin'	21	'Homo sapiens'	Non Aminor
('2PN3', 'B')	"5'-R(*GP*CP*GP*(5BU)P*GP*UP*CP*GP*UP*GP*CP*AP*GP*CP*CP*(5BU)P*CP*CP*GP*G)-3'"	20	?	Non Aminor
('4AY2', 'C')	;5'-R-PPP(GP*GP*CP*GP*CP*GP*GP*CP*UP*UP*CP*GP*GP*CP *CP*GP*CP*GP*CP*C)-3' ;	20		Non Aminor
('2Y8W', 'B')	;5'-R(*UP*CP*CP*CP*CP*AP*CP*GP*CP*GP*UP*GP*UP*GP *GP*GP*DGP*AP*UP*G)-3' ;	20		Non Aminor
('361D', 'A')	;RNA (5'-R(*CP*UP*GP*GP*GP*CP*GP*GP*GP*CP*GP*AP*CP*CP*GP*CP*C P*UP*GP*G)-3') ;	20		Non Aminor
('361D', 'B')	;RNA (5'-R(*CP*UP*GP*GP*GP*CP*GP*GP*GP*CP*GP*AP*CP*CP*GP*CP*C P*UP*GP*G)-3') ;	20		Non Aminor
('5F5F', 'B')	;RNA (5'-R(P*UP*GP*AP*CP*UP*GP*CP*GP*UP*UP*UP*UP*AP*GP*GP*AP*GP*UP*UP*A)-3') ;	20	'Mus musculus'	Non Aminor
('5F5F', 'F')	;RNA (5'-R(P*UP*GP*AP*CP*UP*GP*CP*GP*UP*UP*UP*UP*AP*GP*GP*AP*GP*UP*UP*A)-3') ;	20	'Mus musculus'	Non Aminor
('2QKB', 'C')	"5'-R(*GP*GP*AP*GP*UP*GP*CP*GP*AP*CP*AP*CP*CP*UP*GP*AP*UP*UP*CP*C)-3')"	20		Non Aminor
('3TZR', 'A')	"5'-R(*CP*GP*AP*GP*GP*AP*AP*CP*UP*AP*CP*UP*GP*UP*CP*UP*UP*CP*CP*C)-3'"	20	'Hepatitis C virus'	Non Aminor
('5NDI', 'B')	;RNA (5'-R(*UP*UP*UP*GP*CP*AP*GP*GP*AP*CP*GP*AP*CP*CP*UP*GP*(CBV)P*AP*AP*A)-3') ;	20	'Escherichia coli'	Non Aminor
('4JGN', 'E')	"5'-R(P*UP*UP*GP*CP*UP*GP*CP*UP*GP*CP*UP*GP*CP*UP*GP*CP*UP*GP*CP*U)-3'"	20		Non Aminor
('5W6V', 'R')	;RNA (5'-R(P*AP*AP*UP*AP*UP*UP*AP*AP*AP*A)-3') ;	20	'Spodoptera frugiperda'	Non Aminor
('4E48', 'A')	"5'-R(P*GP*CP*UP*GP*CP*UP*GP*CP*UP*GP*CP*UP*GP*CP*UP*GP*CP*UP*GP*C)-3'"	20		Non Aminor
('4E48', 'B')	"5'-R(P*GP*CP*UP*GP*CP*UP*GP*CP*UP*GP*CP*UP*GP*CP*UP*GP*CP*UP*GP*C)-3'"	20		Non Aminor
('4KNQ', 'B')	"5'-R(P*CP*CP*GP*CP*CP*GP*CP*CP*GP*CP*CP*GP*CP*CP*GP*CP*CP*GP*CP*G)-3'"	20		Non Aminor
('5XPA', 'D')	;RNA (5'-R(P*AP*UP*AP*CP*AP*AP*CP*CP*GP*UP*UP*CP*UP*AP*CP*UP*CP*CP*G)-3') ;	20	'Thermus thermophilus'	Non Aminor
('4KRE', 'R')	;RNA (5'-R(P*AP*AP*UP*AP*UP*UP*AP*AP*A*AP*AP*AP*AP*AP*AP*AP*AP*AP*AP*A)-3') ;	20	'Spodoptera frugiperda'	Non Aminor
('1ZBH', 'F')	"5'-R(*CP*CP*GP*GP*CP*UP*CP*UP*UP*UP*UP*CP*AP*GP*AP*GP*CP*CP*GP*G)-3'"	20		Non Aminor
('1EC6', 'C')	'20-MER RNA HAIRPIN'	20	?	Non Aminor
('1EC6', 'D')	'20-MER RNA HAIRPIN'	20	?	Non Aminor
('5XPG', 'G')	;5'-R(*UP*AP*U*AP*CP*AP*AP*CP*CP*UP*AP*CP*AP*UP*AP*CP*CP*UP*CP* G)-3' ;	20	'Thermus thermophilus'	Non Aminor
('1Q2R', 'E')	;RNA (5'-R(*AP*GP*CP*AP*CP*GP*GP*CP*UP*(N)P*UP*AP*AP*AP*CP*CP*GP*UP*GP*C)-3') ;	20	'synthetic construct'	Non Aminor
('4L8H', 'R')	'RNA operator hairpin'	20	?	Non Aminor
('4AL5', 'B')	;5'-R(*UP*UP*CP*AP*CP*UP*GP*CP*CP*GP*UP*AP*UP*AP *GP*GP*CP*AP*GP*C)-3' ;	20	'PSEUDOMONAS AERUGINOSA'	Non Aminor
('7BV2', 'P')	Primer	20	'Severe acute respiratory syndrome coronavirus 2'	Non Aminor
('4F3T', 'R')	;RNA (5'-R(P*UP*AP*AP*AP*GP*UP*GP*CP*UP*UP*AP*UP*AP*GP*UP*G*CP*AP*GP*G)-3') ;	20	'Homo sapiens'	Non Aminor
('4PY5', 'B')	"5'-R(*GP*AP*GP*UP*GP*CP*GP*AP*CP*AP*CP*CP*UP*GP*AP*UP*UP*CP*C)-3'"	19		Non Aminor
('2Y8Y', 'B')	;5'-R(*UP*CP*CP*CP*CP*AP*CP*GP*CP*GP*UP*GP*UP*GP *GP*GP*DGP*AP*U)-3' ;	19		Non Aminor
('4J50', 'A')	;RNA (5'-R(*UP*UP*GP*GP*GP*CP*CP*AP*GP*CP*AP*GP*CP*AP*GP*GP*UP*CP*C)-3') ;	19	'synthetic construct'	Non Aminor
('4J50', 'B')	;RNA (5'-R(*UP*UP*GP*GP*GP*CP*CP*AP*GP*CP*AP*GP*CP*AP*GP*GP*UP*CP*C)-3') ;	19	'synthetic construct'	Non Aminor
('4QIL', 'C')	"5'-R(*CP*UP*CP*CP*CP*UP*UP*CP*UP*GP*UP*GP*AP*AP*GP*GP*GP*GP*A)-3'"	19		Non Aminor
('1FEU', 'B')	'19 NT FRAGMENT OF 5S RRNA'	19		Non Aminor
('4KQ0', 'B')	"5'-R(P*GP*GP*CP*GP*GP*CP*GP*GP*CP*GP*GP*CP*GP*GP*CP*GP*GP*CP*C)-3'"	19		Non Aminor
('4KQ0', 'E')	"5'-R(P*GP*GP*CP*GP*GP*CP*GP*GP*CP*GP*GP*CP*GP*GP*CP*GP*GP*CP*C)-3'"	19		Non Aminor
('1KFO', 'A')	"5'-R(*GP*AP*AP*UP*GP*CP*CP*UP*GP*CP*GP*AP*GP*CP*AP*(5BU)P*CP*CP*C)-3'"	19		Non Aminor
('6HTU', 'D')	'RNA (19-MER)'	19	'Homo sapiens'	Non Aminor
('6HTU', 'F')	'RNA (19-MER)'	19	'Homo sapiens'	Non Aminor
('4E5C', 'A')	"5'-R(P*GP*GP*CP*GP*GP*CP*GP*GP*CP*GP*GP*CP*UP*GP*CP*UP*GP*CP*C)-3'"	19		Non Aminor
('4E5C', 'B')	"5'-R(P*GP*GP*CP*GP*GP*CP*GP*GP*CP*GP*GP*CP*UP*GP*CP*UP*GP*CP*C)-3'"	19		Non Aminor
('6TY9', 'N')	;Non-template RNA (5'-D(*(GTA))-R(P*GP*UP*AP*AP*UP*UP*UP*UP*UP*UP*UP*UP*UP*UP*UP*UP*UP*U)-3') ;	19	'Bombyx mori cytoplasmic polyhedrosis virus'	Non Aminor
('6TY9', 'T')	;Template RNA (5'-R(P*AP*AP*AP*AP*AP*AP*AP*AP*AP*AP*AP*AP*AP*AP*UP*UP*AP*CP*U)-3') ;	19	'Bombyx mori cytoplasmic polyhedrosis virus'	Non Aminor
('4J39', 'B')	"5'-R(P*CP*AP*GP*CP*AP*GP*CP*AP*GP*CP*CP*UP*GP*CP*UP*GP*CP*UP*G)-3'"	19		Non Aminor
('3SZX', 'A')	;RNA (5'-R(P*UP*UP*GP*GP*GP*CP*CP*UP*GP*CP*UP*GP*CP*UP*GP*GP*UP*CP*C)-3') ;	19	?	Non Aminor
('3SZX', 'B')	;RNA (5'-R(P*UP*UP*GP*GP*GP*CP*CP*UP*GP*CP*UP*GP*CP*UP*GP*GP*UP*CP*C)-3') ;	19	?	Non Aminor
('5C5W', 'A')	;RNA (5'-R(P*CP*CP*UP*GP*AP*GP*UP*UP*CP*AP*AP*UP*UP*CP*UP*AP*GP*CP*G)-3') ;	19	Saccharomyces	Non Aminor
('3HK2', 'F')	"5'-R(*UP*AP*UP*AP*CP*AP*AP*CP*CP*UP*AP*CP*UP*AP*CP*CP*UP*CP*G)-3'"	19		Non Aminor
('2C4Q', 'R')	;5'-R(*AP*CP*AP*UP*GP*AP*GP*GP*AP*UP *PYO*AP*CP*CP*CP*AP*UP*GP*U)-3' ;	19	'ENTEROBACTERIO PHAGE MS2'	Non Aminor
('6LSE', 'C')	;RNA (5'-R(*UP*GP*UP*UP*CP*GP*AP*CP*GP*AP*GP*AP*GP*AP*GP*AP*CP*CP*U)-3') ;	19	'synthetic construct'	Non Aminor
('4CS1', 'A')	;5'-(*GP*GP*CP*GP*AP*AP*GP*AP*AP*CP*CP*GP*GP*GP *GP*AP*GP*CP*CP)-3' ;	19	'HALOARCULA MARISMORTUI'	Non Aminor
('2GJW', 'I')	"5'-R(*GP*CP*GP*AP*CP*CP*GP*AP*CP*CP*AP*(DU)P*AP*GP*CP*UP*GP*CP*A)-3'"	19		Non Aminor
('2P7E', 'D')	'Ribozyme strand III'	19	?	Non Aminor
('5FJ0', 'C')	HMKT-7	19	'HALOARCULA MARISMORTUI'	Non Aminor
('6TQB', 'B')	;RNA (5'-R(P*GP*GP*AP*AP*AP*UP*UP*AP*UP*AP*UP*UP*AP*AP*UP*UP*UP*CP*C)-3') ;	19	'Mus musculus'	Non Aminor
('1QC0', 'C')	"5'-R(*GP*CP*AP*CP*CP*GP*UP*UP*GP*GP*UP*AP*GP*CP*GP*GP*UP*GP*C)-3'"	19	?	Non Aminor
('1QC0', 'D')	"5'-R(*GP*CP*AP*CP*CP*GP*CP*UP*AP*CP*CP*AP*AP*CP*GP*GP*UP*GP*C)-3'"	19	?	Non Aminor
('6Q8V', 'A')	;RNA (5'-R(*GP*GP*CP*GP*AP*AP*GP*(6MZ)P*AP*CP*CP*GP*GP*GP*GP*AP*GP*CP*C)-3') ;	19	'Haloarcula marismortui'	Non Aminor
('5G4U', 'I')	HMKT-7	19	'HALOARCULA MARISMORTUI'	Non Aminor
('5G4U', 'J')	HMKT-7	19	'HALOARCULA MARISMORTUI'	Non Aminor
('364D', 'B')	;RNA (5'-R(*CP*CP*GP*AP*UP*GP*GP*UP*AP*GP*UP*GP*UP*GP*GP*GP*G *UP*C)-3') ;	19	'Escherichia coli'	Non Aminor
('3SJ2', 'A')	;RNA (5'-R(*UP*UP*GP*GP*GP*CP*CP*GP*GP*CP*GP*GP*CP*GP*GP*GP*UP*CP*C)-3') ;	19		Non Aminor
('6IA2', 'A')	;RNA (5'-R(*AP*GP*AP*GP*AP*AP*CP*CP*CP*GP*GP*AP*GP*UP*UP*CP*CP*CP*U)-3') ;	19	'synthetic construct'	Non Aminor
('6IA2', 'B')	;RNA (5'-R(*AP*GP*AP*GP*AP*AP*CP*CP*CP*GP*GP*AP*GP*UP*UP*CP*CP*CP*U)-3') ;	19	'synthetic construct'	Non Aminor
('3BT7', 'D')	;RNA (5'-D(P*GP*CP*UP*GP*UP*GP*(5MU)P*UP*CP*GP*AP*UP*CP*CP*AP*CP*AP*GP*C)-3') ;	19		Non Aminor
('1F27', 'A')	;RNA (5'-R(*AP*CP*CP*GP*UP*CP*AP*GP*AP*GP*GP*AP*CP*AP*CP*GP*GP*UP*U)-3') ;	19	?	Non Aminor
('2IZN', 'R')	;5'-R(*AP*CP*AP*UP*CP*GP*CP*GP*AP*UP *UP*AP*CP*GP*GP*AP*UP*GP*U)-3' ;	19	'ENTEROBACTERIO PHAGE MS2'	Non Aminor
('2Y9H', 'F')	;5'-R(*UP*CP*CP*CP*CP*AP*CP*GP*CP*GP*UP*GP*UP*GP *GP*GP*DGP*AP*UP)-3' ;	19		Non Aminor
('2Y9H', 'H')	;5'-R(*UP*CP*CP*CP*CP*AP*CP*GP*CP*GP*UP*GP*UP*GP *GP*GP*DGP*AP*UP)-3' ;	19		Non Aminor
('2Y9H', 'J')	;5'-R(*UP*CP*CP*CP*CP*AP*CP*GP*CP*GP*UP*GP*UP*GP *GP*GP*DGP*AP*UP)-3' ;	19		Non Aminor
('2Y9H', 'N')	;5'-R(*UP*CP*CP*CP*CP*AP*CP*GP*CP*GP*UP*GP*UP*GP *GP*GP*DGP*AP*UP)-3' ;	19		Non Aminor
('1DFU', 'M')	'5S RRNA'	19	?	Non Aminor
('1DFU', 'N')	'5S RRNA'	19	?	Non Aminor
('4RWN', 'B')	;RNA (5'-R(*GP*GP*CP*UP*UP*UP*UP*GP*AP*CP*CP*UP*UP*UP*AP*UP*GP*AP*A)-3') ;	19	'synthetic construct'	Non Aminor
('4RWN', 'C')	;RNA (5'-R(*UP*UP*CP*AP*UP*AP*AP*AP*GP*GP*UP*CP*AP*AP*AP*AP*GP*CP*C)-3') ;	19	'synthetic construct'	Non Aminor
('3BBM', 'C')	'Loop B S-turn strand'	19	?	Non Aminor
('5F8N', 'C')	;RNA (5'-R(*UP*GP*UP*UP*CP*GP*AP*CP*GP*AP*GP*AP*GP*AP*GP*AP*CP*CP*U)-3') ;	19	'synthetic construct'	Non Aminor
('1JBR', 'C')	"5'-R(*GP*CP*GP*CP*UP*CP*CP*UP*CP*AP*GP*UP*AP*CP*GP*AP*GP*(A23))-3'"	18		Non Aminor
('5MSF', 'R')	"5'-R(*CP*CP*GP*GP*AP*GP*GP*AP*UP*CP*AP*CP*CP*AP*CP*GP*GP*G)-3'"	18	?	Non Aminor
('7C2K', 'G')	;RNA (5'-R(*UP*GP*UP*UP*CP*GP*AP*CP*GP*AP*CP*AP*CP*AP*GP*G*(F86)P*G)-3') ;	18	'Foot-and-mouth disease virus'	Non Aminor
('2JLT', 'A')	R06	18	'ESCHERICHIA COLI'	Non Aminor
('6D8A', 'C')	;RNA (5'-R(P*UP*UP*AP*CP*UP*GP*CP*AP*CP*AP*GP*GP*UP*GP*AP*CP*GP*A)-3') ;	18	'Rhodobacter sphaeroides ATCC 17025'	Non Aminor
('1NTA', 'B')	"5'-R(*CP*GP*GP*CP*AP*CP*CP*AP*CP*GP*GP*UP*CP*GP*GP*AP*UP*C)-3'"	18		Non Aminor
('3KS8', 'E')	"5'-R(*AP*GP*AP*AP*GP*GP*AP*GP*GP*GP*AP*GP*GP*GP*AP*GP*GP*A)-3'"	18		Non Aminor
('3KS8', 'F')	"5'-R(*UP*CP*CP*UP*CP*CP*CP*UP*CP*CP*CP*UP*CP*CP*UP*UP*CP*U)-3'"	18		Non Aminor
('5I9D', 'B')	;RNA (5'-R(*GP*GP*GP*G*UP*UP*UP*UP*AP*AP*UP*UP*UP*UP*CP*CP*CP*C)-3') ;	18	'synthetic construct'	Non Aminor
('5I9H', 'B')	;RNA (5'-R(*GP*GP*GP*GP*UP*UP*UP*UP*GP*GP*UP*UP*UP*UP*CP*CP*CP*C)-3') ;	18	'synthetic construct'	Non Aminor
('5I9F', 'F')	;RNA (5'-R(*GP*GP*GP*GP*UP*UP*UP*UP*UP*UP*UP*UP*UP*UP*CP*CP*CP*C)-3') ;	18	'synthetic construct'	Non Aminor
('6HC5', 'A')	;RNA (5'-R(*GP*GP*UP*GP*GP*GP*GP*AP*CP*GP*AP*CP*CP*CP*CP*AP*(CBV)P*C)-3') ;	18	'Gloeobacter violaceus'	Non Aminor
('3AVY', 'T')	;RNA (5'-R(*AP*AP*CP*GP*AP*UP*UP*UP*UP*AP*UP*GP*GP*AP*CP*CP*CP*A)-3') ;	18		Non Aminor
('2AZ0', 'C')	"5'-R(*GP*CP*AP*(5BU)P*GP*GP*AP*CP*GP*CP*GP*(5BU)P*CP*CP*AP*(5BU)P*GP*C)-3'"	18		Non Aminor
('2AZ0', 'D')	"5'-R(*GP*CP*AP*(5BU)P*GP*GP*AP*CP*GP*CP*GP*(5BU)P*CP*CP*AP*(5BU)P*GP*C)-3'"	18		Non Aminor
('6D9L', 'C')	;RNA (5'-R(P*UP*UP*AP*CP*UP*GP*CP*GP*CP*AP*GP*GP*UP*GP*AP*CP*GP*A)-3') ;	18	'Rhodobacter sphaeroides ATCC 17025'	Non Aminor
('5XJ2', 'G')	;RNA (5'-R(*GP*GP*CP*AP*CP*GP*UP*GP*CP*U)-3') ;	18	'Streptococcus pneumoniae TIGR4'	Non Aminor
('4GHL', 'E')	'short palindromic RNA AGACAGCAUAUGCUGUCU'	18	?	Non Aminor
('5AWH', 'C')	;RNA (5'-D(P*UP*UP*AP*CP*AP*AP*CP*CP*UP*AP*CP*UP*AP*CP*CP*UP*CP*G)-3') ;	18	'synthetic construct'	Non Aminor
('5NXT', 'U')	;RNA (5'-R(*UP*GP*UP*UP*CP*UP*CP*UP*AP*CP*GP*AP*AP*GP*AP*AP*CP*A)-3') ;	18	'synthetic construct'	Non Aminor
('4M59', 'D')	'psaJ RNA'	18	?	Non Aminor
('4M59', 'C')	'psaJ RNA'	18	?	Non Aminor
('2UXC', 'X')	'A-SITE MESSENGER RNA FRAGMENT CGGG'	18	'SYNTHETIC CONSTRUCT'	Non Aminor
('4IG8', 'B')	;RNA (5'-R(*GP*GP*CP*UP*UP*UP*UP*GP*AP*CP*CP*UP*UP*UP*AP*UP*GP*C)-3') ;	18		Non Aminor
('4IG8', 'C')	;RNA (5'-R(*GP*CP*AP*UP*AP*AP*AP*GP*GP*UP*CP*AP*AP*AP*AP*GP*CP*C)-3') ;	18		Non Aminor
('5WTY', 'C')	;RNA (5'-R(*AP*AP*AP*GP*GP*AP*AP*UP*UP*GP*AP*CP*GP*GP*AP*AP*GP*G)-3') ;	18	'Saccharomyces cerevisiae'	Non Aminor
('5WTY', 'D')	;RNA (5'-R(*AP*AP*AP*GP*GP*AP*AP*UP*UP*GP*AP*CP*GP*GP*AP*AP*GP*G)-3') ;	18	'Saccharomyces cerevisiae'	Non Aminor
('2QK9', 'B')	"5'-R(*AP*GP*UP*GP*CP*GP*AP*CP*AP*CP*CP*UP*GP*AP*UP*UP*CP*C)-3'"	18		Non Aminor
('4QQB', 'P')	'msl2 mRNA'	18	?	Non Aminor
('4WSB', 'R')	;Influenza A polymerase vRNA promoter 3' end ;	18	'unidentified influenza virus'	Non Aminor
('5M3H', 'R')	;RNA (5'-R(*UP*AP*UP*AP*CP*CP*UP*CP*UP*GP*CP*UP*U)-3') ;	18	'Influenza A virus'	Non Aminor
('6LSF', 'C')	;RNA (5'-R(*UP*GP*UP*UP*CP*GP*AP*CP*GP*AP*GP*AP*GP*AP*GP*AP*CP*C)-3') ;	18	'synthetic construct'	Non Aminor
('4WRT', 'R')	;Influenza virus polymerase vRNA promoter 3' end ;	18	'Influenza B virus'	Non Aminor
('6N4O', 'D')	;RNA (5'-R(*CP*CP*AP*UP*UP*GP*UP*CP*AP*CP*AP*CP*UP*CP*CP*AP*AP*A)-3') ;	18	'synthetic construct'	Non Aminor
('6YYT', 'P')	'RNA product'	18	'synthetic construct'	Non Aminor
('6YYT', 'Q')	'RNA product'	18	'synthetic construct'	Non Aminor
('6YYT', 'T')	'RNA product'	18	'synthetic construct'	Non Aminor
('6YYT', 'U')	'RNA product'	18	'synthetic construct'	Non Aminor
('1T0E', 'A')	"5'-R(*GP*GP*UP*GP*GP*UP*GP*AP*AP*GP*UP*CP*GP*CP*UP*CP*GP*G)-3'"	18		Non Aminor
('3GM7', 'G')	"5'-R(*CP*UP*GP*CP*UP*GP*CP*UP*GP*CP*UP*GP*CP*UP*GP*CP*UP*G)-3'"	18	?	Non Aminor
('3GM7', 'H')	"5'-R(*CP*UP*GP*CP*UP*GP*CP*UP*GP*CP*UP*GP*CP*UP*GP*CP*UP*G)-3'"	18	?	Non Aminor
('6LSH', 'C')	;RNA (5'-R(*UP*GP*UP*UP*CP*GP*AP*CP*GP*AP*GP*AP*GP*AP*GP*AP*CP*C)-3') ;	18	'synthetic construct'	Non Aminor
('5I9G', 'A')	;RNA (5'-R(*GP*GP*G*GP*UP*UP*UP*UP*CP*CP*UP*UP*UP*UP*CP*CP*CP*C)-3') ;	18	'synthetic construct'	Non Aminor
('2OE5', 'B')	;RNA (5'-R(*GP*GP*UP*AP*CP*UP*AP*AP*AP*AP*GP*UP*CP*GP*CP*CP*C)-3') ;	17	?	Non Aminor
('5T3K', 'A')	;RNA (5'-R(*GP*GP*UP*GP*GP*UP*GP*AP*AP*GP*UP*CP*GP*CP*UP*GP*G)-3') ;	17	'synthetic construct'	Non Aminor
('5ZW4', 'D')	;RNA (5'-R(*CP*CP*UP*GP*CP*UP*UP*UP*GP*CP*AP*CP*GP*CP*AP*GP*G)-3') ;	17	'Bacillus subtilis subsp. subtilis str. 168'	Non Aminor
('6HAU', 'D')	'MRE fragment of PAN RNA'	17	'Human herpesvirus 8'	Non Aminor
('5D0B', 'F')	;RNA (5'-D(*GP*CP*AP*GP*AP*CP*UP*(56B)P*UP*AP*AP*AP*UP*CP*UP*GP*C)-3') ;	17	'Escherichia coli'	Non Aminor
('2P7E', 'C')	'Ribozyme strand II'	17	?	Non Aminor
('4GG4', 'H')	;RNA (5'-R(*AP*GP*AP*GP*AP*GP*AP*UP*AP*AP*AP*GP*GP*GP*AP*CP*A)-3') ;	17	?	Non Aminor
('5F8J', 'C')	;RNA (5'-R(*UP*GP*UP*UP*CP*GP*AP*CP*GP*AP*GP*AP*GP*AP*GP*AP*C)-3') ;	17	'synthetic construct'	Non Aminor
('2OE8', 'B')	;RNA (5'-R(*CP*GP*GP*UP*AP*CP*UP*AP*AP*AP*AP*GP*UP*CP*GP*CP*C)-3') ;	17	?	Non Aminor
('4V99', 'C2')	"5'-R(P*UP*UP*AP*AP*UP*AP*UP*UP*UP*UP*UP*AP*UP*UP*UP*UP*U)-3'"	17	'Panicum mosaic virus'	Non Aminor
('5XOG', 'P')	;RNA (5'-R(*UP*UP*UP*UP*UP*UP*UP*AP*UP*CP*GP*AP*GP*AP*GP*GP*U)-3') ;	17	'synthetic construct'	Non Aminor
('1U1Y', 'R')	"5'-R(*CP*CP*GP*GP*(2PR)P*GP*GP*AP*UP*CP*AP*CP*CP*AP*CP*GP*G)-3'"	17		Non Aminor
('1N32', 'Y')	'ANTICODON STEM-LOOP OF LEU-2 TRANSFER RNA'	17	'Thermus thermophilus'	Non Aminor
('4ZLD', 'B')	;RNA (5'-R(*UP*AP*AP*CP*UP*UP*CP*UP*GP*UP*GP*AP*AP*GP*UP*UP*G)-3') ;	17	'Homo sapiens'	Non Aminor
('4KYY', 'A')	'RNA 17-mer'	17		Non Aminor
('4KYY', 'B')	'RNA 17-mer'	17		Non Aminor
('3SJ2', 'B')	;RNA (5'-R(P*GP*GP*GP*CP*CP*GP*GP*CP*GP*GP*CP*GP*GP*GP*UP*CP*C)-3') ;	17		Non Aminor
('1R3E', 'C')	"5'-R(*CP*UP*GP*UP*GP*UP*(FHU)P*CP*GP*AP*UP*CP*CP*AP*CP*AP*G)-3'"	17		Non Aminor
('1R3E', 'D')	"5'-R(*CP*UP*GP*UP*GP*UP*UP*CP*GP*AP*UP*CP*CP*AP*CP*AP*G)-3'"	17		Non Aminor
('1R3E', 'E')	"5'-R(*CP*UP*GP*UP*GP*UP*UP*CP*GP*AP*UP*CP*CP*AP*CP*AP*G)-3'"	17		Non Aminor
('5D0A', 'F')	;RNA (5'-R(*G*CP*AP*GP*AP*CP*UP*GP*UP*AP*AP*AP*UP*CP*UP*GP*C)-3') ;	17	'Escherichia coli'	Non Aminor
('406D', 'A')	;RNA (5'-R(*CP*AP*CP*CP*GP*GP*AP*UP*GP*GP*UP*(5BU)P*CP*GP*GP*UP*G)-3') ;	17		Non Aminor
('406D', 'E')	;RNA (5'-R(*CP*AP*CP*CP*GP*GP*AP*UP*GP*GP*UP*(5BU)P*CP*GP*GP*UP*G)-3') ;	17		Non Aminor
('1T0E', 'C')	"5'-R(*CP*GP*AP*GP*CP*GP*UP*CP*AP*CP*AP*CP*CP*AP*CP*CP*C)-3'"	17		Non Aminor
('3CZW', 'X')	;RNA (5'-R(*G*UP*GP*GP*UP*CP*UP*GP*AP*UP*GP*AP*GP*GP*CP*C)-3') ;	16		Non Aminor
('1Z7F', 'A')	"5'-R(*GP*CP*AP*GP*AP*CP*UP*UP*AP*AP*AP*UP*CP*UP*GP*C)-3'"	16		Non Aminor
('1Z7F', 'B')	"5'-R(*GP*CP*AP*GP*AP*CP*UP*UP*AP*AP*AP*UP*CP*UP*GP*C)-3'"	16		Non Aminor
('1Z7F', 'C')	"5'-R(*GP*CP*AP*GP*AP*CP*UP*UP*AP*AP*AP*UP*CP*UP*GP*C)-3'"	16		Non Aminor
('2OE5', 'A')	;RNA (5'-R(*GP*GP*CP*GP*UP*CP*GP*CP*UP*AP*GP*UP*AP*CP*CP*G)-3') ;	16	?	Non Aminor
('5AMR', 'B')	RNA	16	'BUNYAVIRUS LA CROSSE'	Non Aminor
('3ND3', 'A')	"5'-R(*AP*GP*AP*GP*AP*AP*GP*AP*UP*UP*UP*UP*UP*UP*UP*U)-3'"	16	?	Non Aminor
('2O5I', 'Y')	"5'-R(P*GP*AP*GP*UP*CP*UP*GP*CP*GP*GP*CP*GP*CP*GP*CP*G)-3'"	16		Non Aminor
('5T3K', 'B')	;RNA (5'-R(*CP*AP*GP*CP*GP*(75B)P*CP*AP*CP*AP*CP*CP*AP*CP*CP*C)-3') ;	16	'synthetic construct'	Non Aminor
('3ZC0', 'M')	"5'-R(*UP*UP*CP*GP*AP*CP*GP*CP*GP*UP*CP*GP*AP*AP*UP*U)-3'"	16	'SYNTHETIC CONSTRUCT'	Non Aminor
('6LSG', 'C')	;RNA (5'-R(*UP*GP*UP*UP*CP*GP*AP*CP*GP*AP*GP*AP*GP*AP*GP*A)-3') ;	16	'synthetic construct'	Non Aminor
('4NFQ', 'A')	'GCAG(7AT)CUUAAGUCUGC'	16		Non Aminor
('6BGB', 'A')	"(5'-R(*GP*CP*AP*GP*(A7C)P*CP*UP*UP*AP*AP*GP*UP*CP*UP*GP*C)-3')"	16	'synthetic construct'	Non Aminor
('6BGB', 'B')	"(5'-R(*GP*CP*AP*GP*(A7C)P*CP*UP*UP*AP*AP*GP*UP*CP*UP*GP*C)-3')"	16	'synthetic construct'	Non Aminor
('2B3J', 'E')	'anticodon stem-loop of t-RNA-Arg2 (nucleotides 27-42)'	16	?	Non Aminor
('2B3J', 'G')	'anticodon stem-loop of t-RNA-Arg2 (nucleotides 27-42)'	16	?	Non Aminor
('5LTA', 'E')	;RNA (5'-R(P*UP*UP*UP*UP*UP*UP*UP*U)-3') ;	16	'synthetic construct'	Non Aminor
('2F8K', 'B')	"5'-R(*UP*AP*AP*UP*CP*UP*UP*UP*GP*AP*CP*AP*GP*AP*UP*U)-3'"	16		Non Aminor
('3TZR', 'B')	"5'-R(*GP*GP*UP*CP*GP*UP*GP*CP*AP*GP*CP*CP*UP*CP*GP*G)-3'"	16	'Hepatitis C virus'	Non Aminor
('4B3R', 'Z')	"5'-R(*GP*GP*GP*AP*UP*UP*GP*AP*AP*AP*AP*UP*CP*CP*CP-3'"	16	'THERMUS THERMOPHILUS HB8'	Non Aminor
('5VJ9', 'C')	;RNA (5'-R(*GP*CP*GP*GP*GP*GP*AP*CP*GP*AP*CP*CP*CP*UP*GP*C)-3') ;	16	'Pseudomonas aeruginosa'	Non Aminor
('4K4U', 'C')	;RNA (5'-R(*UP*GP*UP*UP*CP*GP*AP*CP*GP*AP*GP*AP*GP*AP*GP*A)-3') ;	16		Non Aminor
('4BWM', 'G')	"5'-R(*AP*AP*AP*GP*GP*GP*CP*GP*CP*CP*GP*UP*GP*GP*UP*C)-3'"	16	'SYNTHETIC CONSTRUCT'	Non Aminor
('2OE8', 'A')	;RNA (5'-R(*GP*GP*GP*CP*GP*UP*CP*GP*CP*UP*AP*GP*UP*AP*CP*C)-3') ;	16	?	Non Aminor
('5KVJ', 'A')	;RNA (5'-R(P*CP*CP*AP*UP*CP*CP*UP*CP*UP*AP*CP*AP*GP*GP*CP*G)-3') ;	16	'synthetic construct'	Non Aminor
('5KVJ', 'B')	;RNA (5'-R(P*CP*GP*CP*CP*UP*GP*UP*AP*GP*AP*GP*GP*AP*UP*GP*G)-3') ;	16	'synthetic construct'	Non Aminor
('2XLK', 'C')	"5'-R(*CP*UP*GP*CP*CP*GP*UP*AP*UP*AP*GP*GP*CP*A*DG*C)-3'"	16	'PSEUDOMONAS AERUGINOSA'	Non Aminor
('1YZD', 'B')	;RNA 5'-R(*GP*CP*AP*GP*AP*(A5M)P*UP*UP*AP*AP*GP*UP*CP*UP*GP*C)-3' ;	16	?	Non Aminor
('1YZD', 'A')	;RNA 5'-R(*GP*CP*AP*GP*AP*(A5M)P*UP*UP*AP*AP*GP*UP*CP*UP*GP*C)-3' ;	16	?	Non Aminor
('4WSB', 'V')	;Influenza A polymerase vRNA promoter 5' end ;	16	'unidentified influenza virus'	Non Aminor
('5M3H', 'V')	;RNA 5'-pAGUAGUAACAAGAGGG ;	16	'Influenza A virus'	Non Aminor
('4C8Y', 'C')	'R1 REPEAT RNA SUBSTRATE MIMIC'	16		Non Aminor
('4P97', 'A')	;RNA (5'-R(*CP*GP*UP*CP*UP*AP*CP*CP*CP*AP*CP*CP*UP*CP*GP*C)-3') ;	16	'Seneca valley virus'	Non Aminor
('359D', 'A')	'RNA HAMMERHEAD RIBOZYME'	16		Non Aminor
('5NDH', 'A')	;RNA (5'-R(*GP*(CBV)P*GP*GP*GP*GP*AP*CP*GP*AP*CP*CP*CP*CP*GP*C)-3') ;	16	'Gloeobacter violaceus'	Non Aminor
('3ND4', 'A')	"5'-R(*AP*GP*AP*GP*AP*AP*GP*AP*UP*CP*UP*UP*CP*UP*CP*U)-3'"	16	?	Non Aminor
('3D0M', 'X')	;RNA (5'-R(*GP*UP*GP*GP*UP*CP*UP*GP*AP*UP*GP*AP*GP*GP*CP*C)-3') ;	16		Non Aminor
('5CNR', 'A')	;RNA (5'-R(*GP*UP*CP*UP*AP*CP*CP*CP*AP*CP*CP*UP*CP*GP*CP*C)-3') ;	16	'Seneca valley virus'	Non Aminor
('2H1M', 'A')	"5'-R(*GP*CP*AP*(XUG)P*AP*GP*UP*UP*AP*AP*AP*UP*CP*UP*GP*C)-3'"	16		Non Aminor
('2H1M', 'B')	"5'-R(*GP*CP*AP*(XUG)P*AP*GP*UP*UP*AP*AP*AP*UP*CP*UP*GP*C)-3'"	16		Non Aminor
('397D', 'A')	;RNA (5'-R(*GP*GP*CP*CP*AP*GP*AP*UP*CP*UP*GP*AP*GP*CP*G)-3') ;	15		Non Aminor
('1CSL', 'B')	"5'-R(*UP*CP*UP*GP*AP*CP*GP*GP*UP*AP*CP*GP*UP*UP*U)-3'"	15		Non Aminor
('2J0S', 'E')	;5'-R(*UP*UP*UP*UP*UP*UP*UP*UP*UP*UP *UP*UP*UP*UP*U)-3' ;	15		Non Aminor
('4NH6', 'B')	"5'-R(P*UP*UP*UP*GP*CP*GP*AP*AP*UP*UP*CP*GP*CP*UP*U)-3'"	15		Non Aminor
('4LMZ', 'B')	;RNA (5'-R(*GP*CP*UP*GP*CP*GP*UP*AP*UP*UP*GP*UP*UP*UP*G)-3') ;	15	?	Non Aminor
('3OL9', 'C')	;RNA (5'-R(*GP*CP*CP*CP*GP*GP*AP*CP*GP*AP*GP*AP*GP*AP*(O2C))-3') ;	15	?	Non Aminor
('3OL9', 'G')	;RNA (5'-R(*GP*CP*CP*CP*GP*GP*AP*CP*GP*AP*GP*AP*GP*AP*(O2C))-3') ;	15	?	Non Aminor
('1SDS', 'D')	'box H/ACA sRNA'	15		Non Aminor
('5XWG', 'A')	;RNA (5'-R(P*CP*GP*CP*UP*(5BU)P*CP*GP*AP*AP*AP*AP*AP*GP*UP*C)-3') ;	15	'synthetic construct'	Non Aminor
('3P59', 'A')	;RNA (5'-R(*CP*CP*GP*GP*AP*GP*GP*AP*AP*CP*UP*AP*CP*(5BU)P*G)-3') ;	15	?	Non Aminor
('3P59', 'C')	;RNA (5'-R(*CP*CP*GP*GP*AP*GP*GP*AP*AP*CP*UP*AP*CP*(5BU)P*G)-3') ;	15	?	Non Aminor
('3P59', 'E')	;RNA (5'-R(*CP*CP*GP*GP*AP*GP*GP*AP*AP*CP*UP*AP*CP*(5BU)P*G)-3') ;	15	?	Non Aminor
('3P59', 'G')	;RNA (5'-R(*CP*CP*GP*GP*AP*GP*GP*AP*AP*CP*UP*AP*CP*(5BU)P*G)-3') ;	15	?	Non Aminor
('4ZLR', 'C')	;RNA (5'-R(*UP*UP*GP*UP*UP*GP*UP*UP*UP*UP*UP*UP*UP*U)-3') ;	15	'synthetic construct'	Non Aminor
('2BX2', 'R')	;RNA (5'-R(*UP*UP*UP*AP*CP*AP*GP*UP*AP*UP*UP* UP*GP*UP*U)-3') ;	15		Non Aminor
('4FTB', 'R')	'Flock House virus genomic RNA'	15	'Flock house virus'	Non Aminor
('5C0Y', 'D')	'poly U RNA'	15	'synthetic construct'	Non Aminor
('5C0Y', 'C')	'poly U RNA'	15	'synthetic construct'	Non Aminor
('1ZZ5', 'A')	"5'-R(*GP*UP*GP*GP*UP*GP*AP*AP*GP*UP*CP*GP*CP*GP*G)-3'"	15	?	Non Aminor
('1ZZ5', 'C')	"5'-R(*GP*UP*GP*GP*UP*GP*AP*AP*GP*UP*CP*GP*CP*GP*G)-3'"	15	?	Non Aminor
('5CKI', 'D')	;RNA (5'-R(P*GP*CP*AP*CP*UP*AP*GP*AP*UP*CP*GP*GP*AP*UP*G)-3') ;	15	'synthetic construct'	Non Aminor
('5W0O', 'C')	'double-stranded RNA'	15	'synthetic construct'	Non Aminor
('5W0O', 'D')	'double-stranded RNA'	15	'synthetic construct'	Non Aminor
('4Z31', 'C')	;RNA (5'-R(*A)-D(P*UP*GP*UP*UP*CP*UP*GP*UP*GP*AP*AP*CP*AP*C)-3') ;	15	'Homo sapiens'	Non Aminor
('4Z31', 'D')	;RNA (5'-R(*A)-D(P*UP*GP*UP*UP*CP*UP*GP*UP*GP*AP*AP*CP*AP*C)-3') ;	15	'Homo sapiens'	Non Aminor
('4Z31', 'E')	;RNA (5'-R(*A)-D(P*UP*GP*UP*UP*CP*UP*GP*UP*GP*AP*AP*CP*AP*C)-3') ;	15	'Homo sapiens'	Non Aminor
('5L00', 'A')	;RNA (5'-R(*(LCC)P*(LCC)P*(LCC)P*(LCG)P*AP*CP*UP*UP*AP*AP*GP*UP*CP*GP*G)-3') ;	15	'synthetic construct'	Non Aminor
('5L00', 'B')	;RNA (5'-R(*(LCC)P*(LCC)P*(LCC)P*(LCG)P*AP*CP*UP*UP*AP*AP*GP*UP*CP*GP*G)-3') ;	15	'synthetic construct'	Non Aminor
('1QBP', 'A')	"5'-R(*UP*GP*(CBV)P*(CBV)P*AP*GP*UP*UP*CP*GP*CP*UP*GP*GP*C)-3'"	15	?	Non Aminor
('1QBP', 'B')	"5'-R(*UP*GP*(CBV)P*(CBV)P*AP*GP*UP*UP*CP*GP*CP*UP*GP*GP*C)-3'"	15	?	Non Aminor
('2I91', 'F')	"5'-R(*C*GP*GP*UP*AP*GP*GP*CP*UP*UP*UP*UP*CP*AP*A)-3'"	15		Non Aminor
('1ZX7', 'C')	"5'-R(*GP*UP*GP*GP*UP*GP*AP*AP*GP*UP*CP*GP*CP*GP*G)-3'"	15	?	Non Aminor
('1ZX7', 'E')	"5'-R(*GP*UP*GP*GP*UP*GP*AP*AP*GP*UP*CP*GP*CP*GP*G)-3'"	15	?	Non Aminor
('6L5N', 'C')	'poly(U)-15mer'	15	'Homo sapiens'	Non Aminor
('6L5N', 'D')	'poly(U)-15mer'	15	'Homo sapiens'	Non Aminor
('6GD2', 'D')	;RNA (5'-R(P*UP*UP*UP*AP*UP*UP*U)-3') ;	15	'synthetic construct'	Non Aminor
('1DUQ', 'B')	'THE REV BINDING ELEMENT'	14		Non Aminor
('6AR5', 'B')	RNA	14	'synthetic construct'	Non Aminor
('1FUF', 'A')	"(5'-R(*GP*GP*UP*AP*UP*UP*UP*CP*GP*GP*UP*AP*(CBR)P*C)-3')"	14		Non Aminor
('1FUF', 'B')	"(5'-R(*GP*GP*UP*AP*UP*UP*UP*CP*GP*GP*UP*AP*(CBR)P*C)-3')"	14		Non Aminor
('4K4Z', 'O')	;RNA (5'-R(*UP*GP*UP*UP*CP*GP*AP*CP*GP*AP*GP*AP*GP*A)-3') ;	14		Non Aminor
('5UED', 'A')	;RNA (5'-R(*(LCC)P*(LCC)P*(LCC)P*GP*AP*CP*UP*UP*AP*AP*GP*UP*CP*G)-3') ;	14	'synthetic construct'	Non Aminor
('5UED', 'B')	;RNA (5'-R(*(LCC)P*(LCC)P*(LCC)P*GP*AP*CP*UP*UP*AP*AP*GP*UP*CP*G)-3') ;	14	'synthetic construct'	Non Aminor
('4PMW', 'D')	U-U-U-U-U-U-U-U-U-U-U-U-U-U	14	unidentified	Non Aminor
('5Y6Z', 'C')	'Product RNA (14-MER)'	14	'synthetic construct'	Non Aminor
('3OIN', 'C')	"5'-R(*GP*GP*GP*CP*UP*UP*CP*AP*AP*CP*GP*CP*CP*C)-3'"	14	'Saccharomyces cerevisiae'	Non Aminor
('4BOC', 'R')	"5'-R(*AP*GP*UP*CP*UP*GP*CP*GP*GP*CP*GP*CP*GP*CP)-3'"	14	'SYNTHETIC CONSTRUCT'	Non Aminor
('5E3H', 'B')	;RNA (5'-R(*CP*GP*AP*CP*GP*CP*UP*AP*GP*CP*GP*U)-3') ;	14	'synthetic construct'	Non Aminor
('5E3H', 'C')	;RNA (5'-R(*CP*GP*AP*CP*GP*CP*UP*AP*GP*CP*GP*U)-3') ;	14	'synthetic construct'	Non Aminor
('6JJH', 'B')	;RNA (5'-R(*GP*GP*CP*UP*CP*GP*GP*CP*GP*GP*CP*GP*GP*A)-3') ;	14	'Pseudorabies virus Ea'	Non Aminor
('1RNA', 'A')	;RNA (5'-R(*UP*UP*AP*UP*AP*UP*AP*UP*AP*UP*AP*UP*AP*A)-3') ;	14		Non Aminor
('1RNA', 'B')	;RNA (5'-R(*UP*UP*AP*UP*AP*UP*AP*UP*AP*UP*AP*UP*AP*A)-3') ;	14		Non Aminor
('6SZV', 'V')	;5' vRNA ;	14	'Influenza B virus'	Non Aminor
('7MSF', 'R')	"5'-R(*UP*CP*GP*CP*CP*AP*AP*CP*AP*GP*GP*CP*GP*G)-3'"	14	?	Non Aminor
('4H8K', 'C')	;RNA (5'-R(*CP*GP*AP*CP*AP*CP*CP*UP*GP*AP*UP*UP*CP*C)-3') ;	14	?	Non Aminor
('433D', 'A')	"5'-R(*GP*GP*UP*AP*UP*UP*GP*CP*GP*GP*UP*AP*CP*C)-3'"	14		Non Aminor
('433D', 'B')	"5'-R(*GP*GP*UP*AP*UP*UP*GP*CP*GP*GP*UP*AP*CP*C)-3'"	14		Non Aminor
('1ZZ5', 'B')	"5'-R(*CP*GP*CP*GP*UP*CP*AP*CP*AP*CP*CP*AP*CP*C)-3'"	14	?	Non Aminor
('1ZZ5', 'D')	"5'-R(*CP*GP*CP*GP*UP*CP*AP*CP*AP*CP*CP*AP*CP*C)-3'"	14	?	Non Aminor
('1MHK', 'L')	'RNA 14-mer BCh12'	14	?	Non Aminor
('3OG8', 'C')	;RNA (5'-R(*GP*GP*CP*GP*CP*GP*CP*GP*CP*GP*CP*GP*CP*C)-3') ;	14		Non Aminor
('3OG8', 'D')	;RNA (5'-R(*GP*GP*CP*GP*CP*GP*CP*GP*CP*GP*CP*GP*CP*C)-3') ;	14		Non Aminor
('3O7V', 'A')	;RNA (5'-R(*GP*CP*GP*AP*AP*UP*AP*UP*UP*CP*GP*CP*UP*(OMU))-3') ;	14	?	Non Aminor
('2RFK', 'F')	'target RNA'	14		Non Aminor
('6MSF', 'R')	;RNA (5'-R(*CP*CP*AP*CP*AP*GP*UP*CP*AP*CP*UP*GP*GP*G)-3') ;	14		Non Aminor
('4WRT', 'V')	;Influenza virus polymerase vRNA promoter 5' end ;	14	'Influenza B virus'	Non Aminor
('5DHC', 'C')	;RNA (5'-R(*(LCC)P*(LCC)P*(LCA)P*(LCG)P*AP*CP*UP*UP*AP*AP*GP*UP*CP*U)-3') ;	14	'synthetic construct'	Non Aminor
('5DHC', 'D')	;RNA (5'-R(*(LCC)P*(LCC)P*(LCA)P*(LCG)P*AP*CP*UP*UP*AP*AP*GP*UP*CP*U)-3') ;	14	'synthetic construct'	Non Aminor
('4H5P', 'F')	'28-mer poly(U) RNA'	14		Non Aminor
('1ZX7', 'D')	"5'-R(*CP*GP*CP*GP*UP*CP*AP*CP*AP*CP*CP*AP*CP*C)-3'"	14	?	Non Aminor
('1ZX7', 'F')	"5'-R(*CP*GP*CP*GP*UP*CP*AP*CP*AP*CP*CP*AP*CP*C)-3'"	14	?	Non Aminor
('4NH5', 'B')	"5'-R(P*UP*UP*GP*CP*GP*AP*AP*UP*UP*CP*GP*CP*UP*U)-3'"	14		Non Aminor
('3V6Y', 'B')	;RNA (5'-R(*UP*AP*CP*UP*GP*UP*GP*CP*CP*AP*UP*AP*C)-3') ;	13	'Caenorhabditis elegans'	Non Aminor
('1JBR', 'F')	"5'-R(*GP*GP*AP*AP*CP*CP*GP*GP*AP*GP*CP*GP*C)-3'"	13		Non Aminor
('1TFW', 'H')	"5'-R(*GP*CP*GP*GP*AP*UP*CP*CP*GP*CP*AP*CP*C)-3'"	13		Non Aminor
('1TFW', 'G')	"5'-R(*GP*CP*GP*GP*AP*UP*CP*CP*GP*CP*AP*CP*C)-3'"	13		Non Aminor
('1TFW', 'J')	"5'-R(*CP*GP*CP*GP*GP*AP*UP*CP*CP*GP*CP*AP*C)-3'"	13		Non Aminor
('3V71', 'B')	;RNA (5'-R(*CP*UP*CP*UP*GP*UP*AP*UP*CP*UP*UP*GP*U)-3') ;	13	'Caenorhabditis elegans'	Non Aminor
('3NMU', 'K')	;RNA (5'-R(*GP*AP*GP*CP*UP*UP*CP*AP*AP*CP*GP*GP*C)-3') ;	13	?	Non Aminor
('2IX1', 'B')	;5'-D(*AP*AP*AP*AP*AP*AP*AP*AP*AP*AP *AP*AP*A)-3' ;	13	'ESCHERICHIA COLI BL21(DE3)'	Non Aminor
('413D', 'A')	;RNA (5'-R(*UP*GP*AP*GP*CP*UP*UP*CP*GP*GP*CP*UP*C)-3') ;	13		Non Aminor
('1CSL', 'A')	"5'-R(*AP*AP*CP*GP*GP*GP*CP*GP*CP*AP*GP*AP*A)-3'"	13	?	Non Aminor
('5C9H', 'D')	;RNA (5'-R(P*AP*GP*AP*AP*CP*UP*GP*UP*CP*A)-3') ;	13	'Tetrahymena thermophila'	Non Aminor
('5C9H', 'E')	;RNA (5'-R(P*AP*GP*AP*AP*CP*UP*GP*UP*CP*A)-3') ;	13	'Tetrahymena thermophila'	Non Aminor
('5C9H', 'C')	;RNA (5'-R(P*UP*CP*AP*UP*UP*CP*AP*GP*UP*UP*CP*U)-3') ;	13	'Tetrahymena thermophila'	Non Aminor
('5C9H', 'G')	;RNA (5'-R(P*UP*CP*AP*UP*UP*CP*AP*GP*UP*UP*CP*U)-3') ;	13	'Tetrahymena thermophila'	Non Aminor
('3NNC', 'B')	;RNA (5'-R(*UP*GP*UP*GP*UP*GP*UP*UP*GP*UP*GP*UP*G)-3') ;	13	'Homo sapiens'	Non Aminor
('3CGS', 'B')	;RNA (5'-R(*CP*GP*CP*UP*AP*CP*UP*GP*AP*CP*GP*CP*G)-3') ;	13	?	Non Aminor
('2R1S', 'A')	;RNA (5'-R(*GP*CP*GP*UP*UP*(5BU)P*GP*AP*AP*AP*CP*GP*C)-3') ;	13		Non Aminor
('2R1S', 'B')	;RNA (5'-R(*GP*CP*GP*UP*UP*(5BU)P*GP*AP*AP*AP*CP*GP*C)-3') ;	13		Non Aminor
('4NGG', 'B')	"5'-R(*AP*GP*CP*GP*AP*AP*UP*UP*CP*GP*CP*UP*U)-3'"	13		Non Aminor
('3CJZ', 'A')	;RNA (5'-R(*GP*GP*AP*CP*GP*(M2G)P*AP*CP*GP*UP*CP*CP*U)-3') ;	13		Non Aminor
('3CJZ', 'B')	;RNA (5'-R(*GP*GP*AP*CP*GP*(M2G)P*AP*CP*GP*UP*CP*CP*U)-3') ;	13		Non Aminor
('6FQ3', 'B')	;RNA (5'-R(*GP*GP*AP*GP*UP*CP*CP*AP*AP*CP*UP*CP*C)-3') ;	13	'Caenorhabditis elegans'	Non Aminor
('3AVY', 'G')	;RNA (5'-R(*GP*GP*GP*UP*CP*CP*AP*UP*AP*AP*AP*AP*U)-3') ;	13		Non Aminor
('1BR3', 'A')	;RNA (5'-R(*GP*GP*AP*CP*AP*GP*AP*UP*GP*GP*GP*AP*G)-3') ;	13		Non Aminor
('4Z0C', 'C')	;DNA (5'-R(P*AP*CP*GP*GP*AP*AP*AP*GP*AP*CP*CP*CP*C)-3') ;	13	'synthetic construct'	Non Aminor
('1I9X', 'A')	"5'-R(*UP*AP*CP*UP*AP*AP*CP*GP*UP*AP*GP*UP*A)-3'"	13	?	Non Aminor
('1I9X', 'B')	"5'-R(*UP*AP*CP*UP*AP*AP*CP*GP*UP*AP*GP*UP*A)-3'"	13	?	Non Aminor
('4N2Q', 'B')	;RNA (5'-R(*AP*AP*GP*AP*AP*GP*AP*AP*AP*UP*UP*GP*G)-3') ;	13	?	Non Aminor
('4NH3', 'B')	"5'-R(P*UP*GP*CP*GP*AP*AP*UP*UP*CP*GP*CP*UP*U)-3'"	13		Non Aminor
('2JLW', 'D')	"5'-R(*UP*AP*GP*AP*CP*UP*AP*AP*CP*AP*AP*CP*U)-3'"	13		Non Aminor
('6NY5', 'C')	;RNA (5'-R(P*UP*UP*AP*AP*UP*AP*AP*CP*UP*UP*AP*AP*U)-3') ;	13	'Schizosaccharomyces pombe'	Non Aminor
('3MQK', 'D')	;RNA (5'-R(P*GP*UP*UP*CP*GP*AP*UP*CP*CP*AP*CP*AP*G)-3') ;	13		Non Aminor
('3CGR', 'B')	;RNA (5'-R(*CP*GP*CP*AP*CP*UP*AP*AP*CP*CP*GP*CP*G)-3') ;	13	?	Non Aminor
('5HBY', 'A')	;RNA (5'-R(*(LCC)P*(LCC)P*(LCC)P*(LCG)P*AP*CP*UP*UP*AP*AP*GP*UP*C)-3') ;	13	'synthetic construct'	Non Aminor
('1NUV', 'A')	"5'-R(*CP*GP*GP*AP*CP*CP*GP*AP*GP*CP*CP*AP*G)-3'"	13	?	Non Aminor
('1NUV', 'E')	"5'-R(*CP*GP*GP*AP*CP*CP*GP*AP*GP*CP*CP*AP*G)-3'"	13	?	Non Aminor
('5H1K', 'C')	;U4 snRNA (5'-R(*GP*CP*AP*AP*UP*UP*UP*UP*UP*GP*AP*CP*A)-3') ;	13	'Homo sapiens'	Non Aminor
('5H1K', 'D')	;U4 snRNA (5'-R(*GP*CP*AP*AP*UP*UP*UP*UP*UP*GP*AP*CP*A)-3') ;	13	'Homo sapiens'	Non Aminor
('4K4S', 'C')	;RNA (5'-R(*UP*GP*UP*UP*CP*GP*CP*GP*AP*GP*AP*GP*A)-3') ;	13		Non Aminor
('4K4S', 'G')	;RNA (5'-R(*UP*GP*UP*UP*CP*GP*CP*GP*AP*GP*AP*GP*A)-3') ;	13		Non Aminor
('3BBM', 'A')	'Loop A Substrate strand'	13	?	Non Aminor
('3CGP', 'B')	;RNA (5'-R(*CP*GP*CP*UP*AP*CP*UP*AP*AP*CP*GP*CP*G)-3') ;	13	?	Non Aminor
('6FQL', 'B')	;RNA (5'-R(*UP*GP*CP*AP*UP*UP*UP*AP*AP*UP*GP*CP*A)-3') ;	13	'Caenorhabditis elegans'	Non Aminor
('3V74', 'B')	;RNA (5'-R(*UP*CP*AP*UP*GP*UP*GP*CP*CP*AP*UP*AP*C)-3') ;	13	'Caenorhabditis elegans'	Non Aminor
('3AVX', 'T')	;RNA (5'-R(*AP*AP*CP*GP*AP*UP*GP*GP*AP*CP*CP*CP*A)-3') ;	13		Non Aminor
('4KXT', 'B')	RNA	12	'Spodoptera frugiperda'	Non Aminor
('6OON', 'B')	;RNA (5'-R(P*AP*AP*AP*AP*AP*AP*AP*AP*AP*AP*UP*U)-3') ;	12	'Homo sapiens'	Non Aminor
('3HO1', 'Y')	"5'-R(P*CP*CP*UP*AP*CP*UP*AP*CP*CP*UP*CP*G)-3'"	12		Non Aminor
('1TFW', 'E')	"5'-R(*GP*CP*GP*GP*AP*UP*CP*CP*GP*CP*AP*C)-3'"	12		Non Aminor
('6JVX', 'B')	;RNA (5'-R(*UP*GP*UP*GP*UP*GP*UP*GP*UP*GP*UP*G)-3') ;	12	'Homo sapiens'	Non Aminor
('354D', 'A')	;RNA (5'-R(*CP*CP*GP*AP*UP*GP*GP*UP*AP*GP*UP*G)-3') ;	12	'Escherichia coli'	Non Aminor
('354D', 'B')	;RNA-DNA (5'-R(*GP*CP*GP*AP*GP*AP*GP*UP*AP*)-D(*DGP(S)*)-R(*GP*C)-3') ;	12	'Escherichia coli'	Non Aminor
('1DUQ', 'A')	'THE REV BINDING ELEMENT'	12	?	Non Aminor
('3QJL', 'R')	;RNA (5'-R(*GP*UP*UP*AP*CP*AP*AP*UP*AP*AP*GP*A)-3') ;	12		Non Aminor
('3LRR', 'C')	;RNA (5'-R(*(ATP)P*UP*AP*UP*AP*UP*AP*UP*AP*UP*AP*U)-3') ;	12	?	Non Aminor
('3LRR', 'D')	;RNA (5'-R(*(ATP)P*UP*AP*UP*AP*UP*AP*UP*AP*UP*AP*U)-3') ;	12	?	Non Aminor
('3SSF', 'A')	"5'-R(*UP*AP*AP*AP*AP*GP*AP*AP*AP*AP*GP*G)-3'"	12		Non Aminor
('4GHA', 'I')	;RNA (5'-R(*CP*UP*AP*GP*AP*CP*GP*UP*CP*UP*AP*G)-3') ;	12	?	Non Aminor
('4GHA', 'J')	;RNA (5'-R(*CP*UP*AP*GP*AP*CP*GP*UP*CP*UP*AP*G)-3') ;	12	?	Non Aminor
('3R2C', 'R')	"5'-R(*GP*GP*CP*UP*CP*CP*UP*UP*GP*GP*CP*A)-3'"	12	'Aquifex aeolicus'	Non Aminor
('3BSU', 'D')	;RNA (5'-R(*GP*AP*CP*AP*CP*CP*UP*GP*AP*UP*UP*C)-3') ;	12		Non Aminor
('2PY9', 'F')	'12-mer C-rich strand of human telomeric RNA'	12		Non Aminor
('5JJI', 'G')	;rU12: 5'-R(P*UP*UP*UP*UP*UP*UP*UP*UP*UP*UP*UP*U)- 3' ;	12	'synthetic construct'	Non Aminor
('397D', 'B')	;RNA (5'-R(*GP*CP*UP*CP*UP*CP*UP*GP*GP*CP*CP*C)-3') ;	12		Non Aminor
('2JLV', 'C')	"5'-R(*AP*GP*AP*CP*UP*AP*AP*CP*AP*AP*CP*U)-3'"	12		Non Aminor
('4NGC', 'B')	"5'-R(*GP*CP*GP*AP*AP*UP*UP*CP*GP*CP*UP*A)-3'"	12		Non Aminor
('1YYW', 'I')	"5'-R(*AP*AP*AP*UP*AP*UP*AP*UP*AP*UP*UP*U)-3'"	12		Non Aminor
('1YYW', 'J')	"5'-R(*AP*AP*AP*UP*AP*UP*AP*UP*AP*UP*UP*U)-3'"	12		Non Aminor
('6XUR', 'A')	'RNA dodecamer with a 6-hydrazino-2-aminopurine modified base'	12	'chemical production metagenome'	Non Aminor
('4JRT', 'A')	;RNA (5'-R(P*GP*GP*GP*UP*GP*GP*UP*GP*CP*GP*GP*G)-3') ;	12	?	Non Aminor
('4JRT', 'B')	;RNA (5'-R(P*CP*CP*UP*GP*CP*AP*CP*UP*GP*CP*CP*C)-3') ;	12	?	Non Aminor
('5ZKJ', 'C')	;RNA (5'-R(P*CP*GP*GP*GP*AP*UP*GP*UP*CP*AP*CP*G)-3') ;	12	'synthetic construct'	Non Aminor
('3QJJ', 'R')	;RNA (5'-R(*GP*UP*UP*GP*AP*AP*AP*UP*CP*AP*GP*A)-3') ;	12		Non Aminor
('3QJJ', 'Q')	;RNA (5'-R(*GP*UP*UP*GP*AP*AP*AP*UP*CP*AP*GP*A)-3') ;	12		Non Aminor
('3CGS', 'A')	;RNA (5'-R(*GP*CP*GP*CP*GP*(PSU)P*AP*GP*UP*AP*GP*C)-3') ;	12	?	Non Aminor
('6OZP', 'C')	;RNA (5'-R(P*UP*AP*UP*GP*CP*AP*UP*GP*CP*AP*UP*U)-3') ;	12	'synthetic construct'	Non Aminor
('6OZP', 'D')	;RNA (5'-R(P*UP*AP*UP*GP*CP*AP*UP*GP*CP*AP*UP*U)-3') ;	12	'synthetic construct'	Non Aminor
('1YYK', 'C')	"5'-R(*CP*GP*CP*GP*AP*AP*UP*UP*CP*GP*CP*G)-3'"	12		Non Aminor
('1YYK', 'D')	"5'-R(*CP*GP*CP*GP*AP*AP*UP*UP*CP*GP*CP*G)-3'"	12		Non Aminor
('5BZ5', 'B')	;RNA (5'-R(*UP*GP*UP*AP*AP*CP*UP*UP*UP*A)-3') ;	12	'synthetic construct'	Non Aminor
('1B7F', 'P')	;RNA (5'-R(P*GP*UP*UP*GP*UP*UP*UP*UP*UP*UP*UP*U)-3') ;	12	?	Non Aminor
('1B7F', 'Q')	;RNA (5'-R(P*GP*UP*UP*GP*UP*UP*UP*UP*UP*UP*UP*U)-3') ;	12	?	Non Aminor
('3AVW', 'T')	;RNA (5'-R(*AP*UP*CP*GP*UP*GP*GP*AP*CP*CP*CP*A)-3') ;	12		Non Aminor
('1ZBI', 'C')	"5'-R(*GP*AP*CP*AP*CP*CP*UP*GP*AP*UP*UP*C)-3'"	12		Non Aminor
('3FTM', 'D')	"5'-R(*CP*CP*AP*GP*UP*CP*GP*GP*AP*AP*CP*A)-3'"	12		Non Aminor
('3AVU', 'T')	;RNA (5'-R(*AP*UP*CP*GP*UP*GP*GP*AP*CP*CP*CP*A)-3') ;	12		Non Aminor
('2GJW', 'J')	"5'-R(*UP*GP*CP*AP*GP*CP*GP*GP*UP*CP*AP*(A23))-3'"	12		Non Aminor
('2XNR', 'C')	"5'-R(*UP*UP*CP*UP*UP*AP*UP*UP*CP*UP*UP*A)-3'"	12	'SACCHAROMYCES CEREVISIAE'	Non Aminor
('5AY2', 'A')	;RNA (5'-R(*GP*GP*AP*CP*UP*(CBR)P*GP*AP*CP*UP*CP*C)-3') ;	12	'synthetic construct'	Non Aminor
('5AY2', 'B')	;RNA (5'-R(*GP*GP*AP*CP*UP*(CBR)P*GP*AP*CP*UP*CP*C)-3') ;	12	'synthetic construct'	Non Aminor
('4O41', 'C')	'AMIDE LINKED RNA'	12	?	Non Aminor
('4O41', 'D')	'AMIDE LINKED RNA'	12	?	Non Aminor
('4RBY', 'A')	"5'-R(*CP*GP*CP*(2SG)P*AP*AP*UP*UP*AP*GP*CP*G)-3'"	12	'synthetic construct'	Non Aminor
('2ATW', 'B')	;ribosomal RNA (5'- AGAACUCAAUAG -3') ;	12	?	Non Aminor
('255D', 'A')	;RNA (5'-R(*GP*GP*AP*CP*UP*UP*CP*GP*GP*UP*CP*C)-3') ;	12		Non Aminor
('3NNA', 'B')	;RNA (5'-R(*GP*UP*UP*GP*UP*UP*UP*UP*GP*UP*UP*U)-3') ;	12	'Homo sapiens'	Non Aminor
('2Q1O', 'C')	;RNA (5'-R(*CP*GP*CP*(NF2)P*AP*AP*UP*UP*GP*GP*CP*G)-3') ;	12	?	Non Aminor
('2Q1O', 'D')	;RNA (5'-R(*CP*GP*CP*(NF2)P*AP*AP*UP*UP*GP*GP*CP*G)-3') ;	12	?	Non Aminor
('2G92', 'A')	"5'-R(*CP*GP*CP*(NF2)P*AP*AP*UP*UP*AP*GP*CP*G)-3'"	12		Non Aminor
('2G92', 'B')	"5'-R(*CP*GP*CP*(NF2)P*AP*AP*UP*UP*AP*GP*CP*G)-3'"	12		Non Aminor
('3NNH', 'E')	;RNA (5'-R(*GP*UP*UP*GP*UP*UP*UP*UP*GP*UP*UP*U)-3') ;	12	'Homo sapiens'	Non Aminor
('3NNH', 'F')	;RNA (5'-R(*GP*UP*UP*GP*UP*UP*UP*UP*GP*UP*UP*U)-3') ;	12	'Homo sapiens'	Non Aminor
('3MIJ', 'A')	;RNA (5'-R(*UP*AP*GP*GP*GP*UP*UP*AP*GP*GP*GP*U)-3') ;	12	'Homo sapiens'	Non Aminor
('353D', 'A')	;RNA (5'-R(*AP*UP*CP*CP*CP*CP*CP*GP*UP*GP*CP*C)-3') ;	12		Non Aminor
('353D', 'B')	;RNA (5'-R(*GP*GP*UP*GP*CP*GP*GP*GP*GP*GP*AP*U)-3') ;	12		Non Aminor
('5L2L', 'D')	;RNA (5'-R(*AP*AP*AP*AP*AP*AP*AP*AP*AP*G)-3') ;	12	'Saccharomyces cerevisiae '	Non Aminor
('4N2S', 'B')	'Zm1a-6 RNA'	12	?	Non Aminor
('283D', 'A')	;RNA (5'-R(*GP*GP*CP*CP*GP*AP*AP*AP*GP*GP*CP*C)-3') ;	12	?	Non Aminor
('422D', 'A')	"5'-R(*GP*AP*UP*CP*AP*CP*UP*UP*CP*GP*GP*U)-3'"	12		Non Aminor
('422D', 'B')	"5'-R(*GP*AP*UP*CP*AP*CP*UP*UP*CP*GP*GP*U)-3'"	12		Non Aminor
('3NCU', 'C')	"5'-R(*(GDP)P*AP*CP*GP*CP*UP*AP*GP*CP*GP*UP*C)-3'"	12		Non Aminor
('3NCU', 'D')	"5'-R(*(GDP)P*AP*CP*GP*CP*UP*AP*GP*CP*GP*UP*C)-3'"	12		Non Aminor
('205D', 'A')	;RNA (5'-R(*GP*GP*AP*CP*UP*UP*UP*GP*GP*UP*CP*C)-3') ;	12		Non Aminor
('205D', 'B')	;RNA (5'-R(*GP*GP*AP*CP*UP*UP*UP*GP*GP*UP*CP*C)-3') ;	12		Non Aminor
('3IBK', 'A')	;RNA (5'-R(*(5BU)P*AP*GP*GP*GP*UP*UP*AP*GP*GP*GP*U)-3') ;	12	?	Non Aminor
('3IBK', 'B')	;RNA (5'-R(*(5BU)P*AP*GP*GP*GP*UP*UP*AP*GP*GP*GP*U)-3') ;	12	?	Non Aminor
('3ICE', 'G')	"5'-R(P*UP*UP*UP*UP*UP*UP*UP*UP*UP*UP*UP*U)-3'"	12	?	Non Aminor
('1MHK', 'S')	'RNA 12-mer BCh12'	12	?	Non Aminor
('5VCI', 'B')	;RNA (5'-R(P*CP*UP*AP*UP*GP*CP*CP*UP*GP*CP*UP*G)-3') ;	12	'synthetic construct'	Non Aminor
('3IEV', 'D')	"5'-R(P*AP*UP*CP*AP*CP*CP*UP*CP*CP*UP*UP*A)-3'"	12	?	Non Aminor
('6DCL', 'C')	;RNA (5'-R(*AP*GP*UP*AP*GP*AP*UP*UP*AP*GP*C)-3') ;	12	'Homo sapiens'	Non Aminor
('6DCL', 'D')	;RNA (5'-R(*AP*GP*UP*AP*GP*AP*UP*UP*AP*GP*C)-3') ;	12	'Homo sapiens'	Non Aminor
('4RBZ', 'A')	"5'-R(*CP*GP*CP*GP*(A2M)P*(ADS)P*UP*UP*AP*GP*CP*G)-3'"	12	'synthetic construct'	Non Aminor
('3CGR', 'A')	;RNA (5'-R(*GP*CP*GP*CP*GP*GP*(PSU)P*AP*GP*UP*GP*C)-3') ;	12	?	Non Aminor
('1LNT', 'A')	"5'-R(*GP*CP*GP*UP*CP*AP*GP*GP*UP*CP*(CBV)P*G)-3'"	12		Non Aminor
('1LNT', 'B')	"5'-R(*CP*GP*GP*AP*AP*GP*CP*AP*GP*(CBV)P*GP*C)-3'"	12		Non Aminor
('5ZQ8', 'D')	;RNA (5'-R(*CP*CP*GP*UP*(MUM)P*GP*AP*AP*AP*AP*GP*G)-3') ;	12	'Streptococcus pneumoniae TIGR4'	Non Aminor
('3R2D', 'R')	"5'-R(*GP*GP*CP*UP*CP*CP*UP*UP*GP*GP*CP*A)-3'"	12	'Aquifex aeolicus'	Non Aminor
('3R2D', 'S')	"5'-R(*GP*GP*CP*UP*CP*CP*UP*UP*GP*GP*CP*A)-3'"	12	'Aquifex aeolicus'	Non Aminor
('3CGP', 'A')	;RNA (5'-R(*GP*CP*GP*CP*GP*(PSU)P*AP*GP*UP*AP*GP*C)-3') ;	12	?	Non Aminor
('3NMR', 'B')	;RNA (5'-R(*GP*UP*UP*GP*UP*UP*UP*UP*GP*UP*UP*U)-3') ;	12	'Homo sapiens'	Non Aminor
('5V1K', 'A')	;RNA (5'-R(*CP*GP*CP*GP*AP*AP*(5BU)P*(8RJ)P*AP*GP*CP*G)-3') ;	12	'synthetic construct'	Non Aminor
('5V1K', 'B')	;RNA (5'-R(*CP*GP*CP*GP*AP*AP*(5BU)P*(8RJ)P*AP*GP*CP*G)-3') ;	12	'synthetic construct'	Non Aminor
('4RC0', 'A')	"5'-R(*CP*GP*CP*GP*AP*AP*UP*UP*(A2M)P*(2SG)P*CP*G)-3'"	12	'synthetic construct'	Non Aminor
('280D', 'A')	;RNA (5'-R(*GP*GP*CP*GP*CP*UP*UP*GP*CP*GP*UP*C)-3') ;	12	?	Non Aminor
('280D', 'B')	;RNA (5'-R(*GP*GP*CP*GP*CP*UP*UP*GP*CP*GP*UP*C)-3') ;	12	?	Non Aminor
('4NGD', 'B')	"5'-R(P*GP*CP*GP*AP*AP*UP*UP*CP*GP*CP*UP*U)-3'"	12		Non Aminor
('1SDR', 'A')	;RNA (5'-R(*UP*AP*AP*GP*GP*AP*GP*GP*UP*GP*AP*U)-3') ;	12		Non Aminor
('1SDR', 'B')	;RNA (5'-R(*AP*UP*CP*AP*CP*CP*UP*CP*CP*UP*UP*A)-3') ;	12		Non Aminor
('5XC6', 'C')	;RNA (5'-R(*AP*GP*UP*UP*GP*UP*UP*AP*GP*UP*CP*U)-3') ;	12	'synthetic construct'	Non Aminor
('4ED5', 'D')	"5'-R(*A*UP*UP*UP*UP*UP*AP*UP*UP*UP*U)-3'"	11		Non Aminor
('6QIC', 'F')	;RNA (5'-R(P*UP*UP*UP*UP*UP*UP*UP*UP*UP*UP*U)-3') ;	11	'synthetic construct'	Non Aminor
('1YZ9', 'C')	"5'-R(*CP*GP*AP*AP*CP*UP*UP*CP*GP*CP*G)-3'"	11		Non Aminor
('1YZ9', 'D')	"5'-R(*CP*GP*AP*AP*CP*UP*UP*CP*GP*CP*G)-3'"	11		Non Aminor
('1YZ9', 'E')	"5'-R(*CP*GP*AP*AP*CP*UP*UP*CP*GP*CP*G)-3'"	11		Non Aminor
('1YZ9', 'F')	"5'-R(*CP*GP*AP*AP*CP*UP*UP*CP*GP*CP*G)-3'"	11		Non Aminor
('1QCU', 'A')	"5'-R(P*GP*GP*GP*GP*GP*GP*GP*GP*GP*GP*G)-3'"	11		Non Aminor
('1QCU', 'D')	"5'-R(P*GP*GP*GP*GP*GP*GP*GP*GP*GP*GP*G)-3'"	11		Non Aminor
('1QCU', 'B')	"5'-R(P*CP*CP*CP*CP*CP*CP*CP*CP*CP*CP*C)-3'"	11		Non Aminor
('1QCU', 'C')	"5'-R(P*CP*CP*CP*CP*CP*CP*CP*CP*CP*CP*C)-3'"	11		Non Aminor
('5BZU', 'B')	UGUAAUA	11	'synthetic construct'	Non Aminor
('4JRD', 'B')	;RNA (5'-R(*AP*AP*AP*AP*AP*AP*AP*AP*AP*AP*A)-3') ;	11		Non Aminor
('1KD5', 'A')	"5'-R(*GP*GP*UP*CP*AP*CP*AP*GP*CP*CP*C)-3'"	11		Non Aminor
('1KD5', 'B')	"5'-R(*GP*GP*UP*CP*AP*CP*AP*GP*CP*CP*C)-3'"	11		Non Aminor
('3T1Y', 'X')	'tRNA ASL human Lys3'	11	?	Non Aminor
('5G4T', 'A')	HMKT-7	11	'HALOARCULA MARISMORTUI'	Non Aminor
('5K78', 'X')	;branch 1 of branched RNA 5'-UACUAA(2'-GUAUGU)CAAGU-3' ;	11	'Saccharomyces cerevisiae'	Non Aminor
('5K78', 'Y')	;branch 1 of branched RNA 5'-UACUAA(2'-GUAUGU)CAAGU-3' ;	11	'Saccharomyces cerevisiae'	Non Aminor
('6G3B', 'C')	;RNA (5'-R(P*GP*UP*AP*GP*GP*AP*CP*CP*AP*UP*G)-3') ;	11	'synthetic construct'	Non Aminor
('3FS0', 'B')	"5'-R(*CP*CP*AP*GP*UP*CP*GP*GP*AP*AP*C)-3'"	11		Non Aminor
('5WZI', 'B')	;RNA (5'-R(*GP*GP*AP*GP*UP*UP*GP*AP*CP*GP*G)-3') ;	11	'synthetic construct'	Non Aminor
('4WAN', 'B')	;RNA (5'-R(P*UP*AP*CP*UP*AP*AP*CP*A)-3') ;	11	?	Non Aminor
('5HJZ', 'C')	;RNA (5'-R(*CP*AP*UP*C)-D(P*U)-R(P*AP*CP*CP*UP*GP*A)-3') ;	11	'Mycobacterium tuberculosis'	Non Aminor
('3FTM', 'C')	"5'-R(*GP*UP*GP*UP*GP*AP*GP*GP*CP*UP*G)-3'"	11		Non Aminor
('5WZK', 'B')	;RNA (5'-R(*GP*GP*AP*AP*UP*UP*GP*AP*CP*GP*G)-3') ;	11	'synthetic construct'	Non Aminor
('5AOR', 'C')	"5'-R(*UP*UP*UP*UP*UP*UP*UP*UP*UP*UP*UP)-3'"	11	'SYNTHETIC CONSTRUCT'	Non Aminor
('3AEV', 'C')	;RNA (5'-R(*GP*GP*AP*UP*CP*AP*CP*CP*UP*CP*C)-3') ;	11		Non Aminor
('2ASB', 'B')	;ribosomal RNA (5'- GAACUCAAUAG -3') ;	11	?	Non Aminor
('5VAJ', 'C')	;RNA (5'-R(*GP*AP*CP*AP*CP*CP*UP*GP*AP*(URU)P*C)-3') ;	11	'synthetic construct'	Non Aminor
('1BMV', 'M')	;RNA (5'-R(*GP*GP*UP*CP*AP*AP*AP*AP*UP*GP*C)-3') ;	11		Non Aminor
('6U9X', 'H')	;RNA (5'-R(*GP*AP*GP*AP*GP*GP*GP*GP*GP*UP*U)-3') ;	11	'Trypanosoma brucei'	Non Aminor
('5HK0', 'E')	;RNA (5'-R(*AP*GP*UP*C)-D(P*U)-R(P*CP*CP*UP*UP*UP*C)-3') ;	11	'Mycobacterium tuberculosis'	Non Aminor
('4Z4D', 'D')	;RNA (5'-R(*CP*AP*AP*UP*GP*UP*GP*AP*G)-3') ;	11	'synthetic construct'	Non Aminor
('4K4U', 'D')	;RNA (5'-R(P*GP*GP*GP*GP*GP*AP*GP*AP*UP*GP*A)-3') ;	11		Non Aminor
('5JCF', 'Y')	;RNA (5'-R(P*AP*GP*GP*UP*AP*CP*GP*UP*AP*CP*C)-3') ;	11	'synthetic construct'	Non Aminor
('1CVJ', 'M')	"5'-R(*AP*AP*AP*AP*AP*AP*AP*AP*AP*AP*A)-3'"	11		Non Aminor
('1CVJ', 'N')	"5'-R(*AP*AP*AP*AP*AP*AP*AP*AP*AP*AP*A)-3'"	11		Non Aminor
('1CVJ', 'Q')	"5'-R(*AP*AP*AP*AP*AP*AP*AP*AP*AP*AP*A)-3'"	11		Non Aminor
('6GC5', 'E')	'AU-rich RNA'	11	'Homo sapiens'	Non Aminor
('6GC5', 'G')	'AU-rich RNA'	11	'Homo sapiens'	Non Aminor
('4F02', 'B')	;RNA (5'-R(*AP*AP*AP*AP*AP*AP*AP*AP*AP*AP*A)-3') ;	11		Non Aminor
('3R1D', 'A')	;RNA (5'-R(*GP*CP*(GRB)P*GP*CP*GP*GP*CP*GP*GP*C)-3') ;	11	?	Non Aminor
('3R1D', 'B')	;RNA (5'-R(*GP*CP*(GRB)P*GP*CP*GP*GP*CP*GP*GP*C)-3') ;	11	?	Non Aminor
('3R1D', 'E')	;RNA (5'-R(*GP*CP*(GRB)P*GP*CP*GP*GP*CP*GP*GP*C)-3') ;	11	?	Non Aminor
('364D', 'A')	;RNA (5'-R(*UP*GP*)-D(*(1SC)P*)-R(*CP*UP*GP*GP*CP*GP*GP*C)-3') ;	11	'Escherichia coli'	Non Aminor
('1KD4', 'A')	"5'-R(*GP*GP*UP*CP*AP*CP*AP*GP*CP*CP*C)-3'"	11		Non Aminor
('1KD4', 'B')	"5'-R(*GP*GP*UP*CP*AP*CP*AP*GP*CP*CP*C)-3'"	11		Non Aminor
('4MCF', 'D')	'Gas5 GREM Rev'	11	'Homo sapiens'	Non Aminor
('4MCF', 'B')	'Gas5 GREM Rev'	11	'Homo sapiens'	Non Aminor
('3BSX', 'C')	"5'-R(*UP*UP*GP*UP*AP*AP*UP*AP*UP*UP*A)-3'"	11		Non Aminor
('5WZH', 'B')	;RNA (5'-R(*GP*GP*AP*AP*UP*UP*GP*AP*CP*GP*G)-3') ;	11	'synthetic construct'	Non Aminor
('4P97', 'B')	;RNA (5'-R(*CP*GP*AP*GP*AP*GP*GP*AP*CP*GP*G)-3') ;	11	'Seneca valley virus'	Non Aminor
('6FPX', 'B')	;RNA (5'-R(P*UP*UP*UP*AP*AP*AP*CP*CP*UP*A)-3') ;	11	'Schizosaccharomyces pombe'	Non Aminor
('6FPX', 'D')	;RNA (5'-R(P*UP*UP*UP*AP*AP*AP*CP*CP*UP*A)-3') ;	11	'Schizosaccharomyces pombe'	Non Aminor
('1NUV', 'B')	"5'-R(*GP*CP*UP*GP*GP*GP*AP*GP*UP*CP*C)-3'"	11	?	Non Aminor
('1NUV', 'F')	"5'-R(*GP*CP*UP*GP*GP*GP*AP*GP*UP*CP*C)-3'"	11	?	Non Aminor
('5CNR', 'B')	;RNA (5'-R(*AP*GP*AP*GP*GP*AP*CP*GP*GP*CP*G)-3') ;	11	'Seneca valley virus'	Non Aminor
('2NUG', 'C')	"5'-R(P*AP*AP*GP*GP*UP*CP*AP*UP*UP*CP*G)-3'"	11		Non Aminor
('2NUG', 'D')	"5'-R(P*AP*AP*GP*GP*UP*CP*AP*UP*UP*CP*G)-3'"	11		Non Aminor
('2NUG', 'E')	"5'-R(P*AP*GP*UP*GP*GP*CP*CP*UP*UP*GP*C)-3'"	11		Non Aminor
('2NUG', 'F')	"5'-R(P*AP*GP*UP*GP*GP*CP*CP*UP*UP*GP*C)-3'"	11		Non Aminor
('5JAJ', 'X')	;RNA (5'-R(P*GP*GP*UP*AP*CP*GP*UP*AP*CP*CP*C)-3') ;	11	'synthetic construct'	Non Aminor
('5WZJ', 'B')	;RNA (5'-R(*GP*GP*AP*UP*UP*UP*GP*AP*CP*GP*G)-3') ;	11	'synthetic construct'	Non Aminor
('2BBV', 'N')	;RNA (5'-R(*UP*CP*UP*UP*AP*UP*AP*UP*CP*U)-3') ;	10		Non Aminor
('1S77', 'R')	;RNA (5'-R(*AP*CP*AP*CP*GP*GP*CP*GP*AP*(3DA))-3') ;	10	?	Non Aminor
('4FXD', 'E')	;RNA (5'-R(*AP*GP*GP*CP*GP*GP*GP*CP*AP*G)-3') ;	10	?	Non Aminor
('2PO1', 'C')	'10-mer poly(A)'	10		Non Aminor
('5WWF', 'B')	RNA	10	'synthetic construct'	Non Aminor
('3SQX', 'B')	;RNA (5'-R(*UP*UP*UP*UP*UP*UP*UP*UP*UP*U)-3') ;	10	?	Non Aminor
('6UV2', 'C')	'RNA 125a_oligo1'	10	'Homo sapiens'	Non Aminor
('6SZU', 'M')	mRNA	10	'Influenza B virus'	Non Aminor
('5LR4', 'A')	;RNA (5'-R(*GP*(CBV)P*CP*GP*GP*(6MZ)P*UP*GP*GP*C)-3') ;	10	'Homo sapiens'	Non Aminor
('5LR4', 'B')	;RNA (5'-R(*GP*(CBV)P*CP*GP*GP*(6MZ)P*UP*GP*GP*C)-3') ;	10	'Homo sapiens'	Non Aminor
('5LQT', 'A')	;RNA (5'-R(*GP*(CBV)P*CP*GP*GP*(6MZ)P*CP*GP*GP*C)-3') ;	10	'Homo sapiens'	Non Aminor
('5LQT', 'B')	;RNA (5'-R(*GP*(CBV)P*CP*GP*GP*(6MZ)P*CP*GP*GP*C)-3') ;	10	'Homo sapiens'	Non Aminor
('5Z98', 'C')	;RNA (5'-R(P*CP*UP*GP*CP*CP*GP*GP*GP*UP*A)-3') ;	10	unidentified	Non Aminor
('5Z98', 'D')	;RNA (5'-R(*AP*UP*AP*CP*CP*CP*GP*GP*CP*A)-3') ;	10	unidentified	Non Aminor
('5BZ1', 'B')	;RNA (5'-R(*UP*GP*UP*AP*UP*UP*UP*GP*UP*A)-3') ;	10	'synthetic construct'	Non Aminor
('5TDJ', 'A')	;RNA (5'-R(*CP*CP*GP*GP*CP*GP*CP*CP*GP*G)-3') ;	10	'synthetic construct'	Non Aminor
('3FS0', 'A')	"5'-R(*GP*GP*UP*GP*AP*GP*GP*CP*UP*G)-3'"	10		Non Aminor
('1YVP', 'C')	'Y RNA sequence, first strand'	10		Non Aminor
('1YVP', 'G')	'Y RNA sequence, first strand'	10		Non Aminor
('1YVP', 'H')	'Y RNA sequence, first strand'	10		Non Aminor
('1YVP', 'D')	'Y RNA sequence, second strand'	10		Non Aminor
('1DQH', 'B')	;RNA (5'-R(*CP*AP*GP*GP*GP*UP*CP*GP*GP*C)-3') ;	10		Non Aminor
('1MSW', 'R')	'RNA message'	10	?	Non Aminor
('1FIX', 'A')	;RNA (5'-R(*UP*UP*CP*GP*GP*GP*CP*GP*CP*C)-3') ;	10		Non Aminor
('3OK4', 'N')	RNA	10	?	Non Aminor
('1PJG', 'A')	"5'-R(*CP*AP*AP*AP*GP*AP*AP*AP*AP*G)-3'"	10		Non Aminor
('5WZG', 'B')	;RNA (5'-R(*GP*AP*AP*UP*UP*GP*AP*CP*GP*G)-3') ;	10	'synthetic construct'	Non Aminor
('2YJY', 'C')	"5'-R(*AP*UP*UP*GP*CP*AP*UP*AP*UP*AP)-3'"	10	'SYNTHETIC CONSTRUCT'	Non Aminor
('3ADL', 'B')	;RNA (5'-R(P*CP*GP*CP*GP*CP*GP*CP*GP*CP*G)-3') ;	10	?	Non Aminor
('3ADL', 'C')	;RNA (5'-R(P*CP*GP*CP*GP*CP*GP*CP*GP*CP*G)-3') ;	10	?	Non Aminor
('1N35', 'C')	"5'-R(*AP*UP*UP*AP*GP*CP*CP*CP*CP*C)-3'"	10	?	Non Aminor
('1DQF', 'B')	;RNA (5'-R(*CP*AP*GP*GP*GP*UP*CP*GP*GP*C)-3') ;	10		Non Aminor
('2VNU', 'B')	"5'-R(*AP*AP*AP*AP*AP*AP*AP*AP*AP*AP)-3'"	10	'SACCHAROMYCES CEREVISIAE'	Non Aminor
('6UV4', 'C')	18a_oligo1	10	'Homo sapiens'	Non Aminor
('4OLA', 'B')	"5'-R(P*AP*AP*AP*AP*AP*AP*AP*AP*AP*U)-3'"	10	'Homo sapiens'	Non Aminor
('5Z9X', 'R')	;RNA (5'-R(P*GP*CP*CP*CP*AP*UP*UP*AP*G)-3') ;	10	'Arabidopsis thaliana'	Non Aminor
('3P59', 'B')	;RNA (5'-R(*CP*CP*GP*GP*CP*AP*GP*CP*CP*U)-3') ;	10	?	Non Aminor
('3P59', 'D')	;RNA (5'-R(*CP*CP*GP*GP*CP*AP*GP*CP*CP*U)-3') ;	10	?	Non Aminor
('3P59', 'F')	;RNA (5'-R(*CP*CP*GP*GP*CP*AP*GP*CP*CP*U)-3') ;	10	?	Non Aminor
('3P59', 'H')	;RNA (5'-R(*CP*CP*GP*GP*CP*AP*GP*CP*CP*U)-3') ;	10	?	Non Aminor
('6UV1', 'C')	'RNA rU10'	10	'Homo sapiens'	Non Aminor
('6UV1', 'D')	'RNA rU10'	10	'Homo sapiens'	Non Aminor
('2NVQ', 'R')	"5'-R(*AP*UP*CP*GP*AP*GP*AP*GP*GP*A)-3'"	10	'synthetic construct'	Non Aminor
('5WWE', 'B')	;RNA (5'-R(*AP*GP*GP*GP*AP*CP*UP*AP*GP*A)-3') ;	10	'synthetic construct'	Non Aminor
('2AO5', 'C')	"5'-R(*GP*GP*CP*GP*(5BU)P*GP*CP*GP*CP*U)-3'"	10		Non Aminor
('2AO5', 'D')	"5'-R(*GP*GP*CP*GP*(5BU)P*GP*CP*GP*CP*U)-3'"	10		Non Aminor
('4NIA', 'c')	;RNA (5'-R(P*AP*AP*AP*AP*AP*AP*AP*AP*AP*A)-3') ;	10	'Satellite Tobacco Mosaic Virus'	Non Aminor
('4NIA', 'o')	;RNA (5'-R(P*UP*UP*UP*UP*UP*UP*UP*UP*UP*U)-3') ;	10	'Satellite Tobacco Mosaic Virus'	Non Aminor
('5LQO', 'A')	;RNA (5'-R(*GP*(CBV)P*CP*GP*GP*AP*CP*GP*GP*C)-3') ;	10	'Homo sapiens'	Non Aminor
('5LQO', 'B')	;RNA (5'-R(*GP*(CBV)P*CP*GP*GP*AP*CP*GP*GP*C)-3') ;	10	'Homo sapiens'	Non Aminor
('5JCF', 'X')	;RNA (5'-R(P*GP*GP*UP*AP*CP*GP*UP*AP*CP*C)-3') ;	10	'synthetic construct'	Non Aminor
('6HU6', 'B')	;RNA (5'-R(*GP*AP*GP*UP*GP*CP*CP*AP*GP*A)-3') ;	10	'Homo sapiens'	Non Aminor
('5AMQ', 'C')	RNA	10	'BUNYAVIRUS LA CROSSE'	Non Aminor
('5JRC', 'E')	ssRNA	10	unidentified	Non Aminor
('1QC0', 'B')	"5'-R(GP*CP*AP*CP*CP*GP*CP*UP*AP*C)-3'"	10	?	Non Aminor
('3K49', 'F')	;RNA (5'-R(*CP*CP*UP*GP*UP*AP*AP*AP*UP*A)-3') ;	10	?	Non Aminor
('5JCH', 'U')	;RNA (5'-R(P*GP*GP*UP*AP*CP*GP*UP*AP*CP*C)-3') ;	10	'synthetic construct'	Non Aminor
('5JCH', 'V')	;RNA (5'-R(P*GP*GP*UP*AP*CP*GP*UP*AP*CP*C)-3') ;	10	'synthetic construct'	Non Aminor
('6UV3', 'B')	125a-oligo2	10	'Homo sapiens'	Non Aminor
('5LR5', 'C')	;RNA (5'-R(*GP*GP*(6MZ)P*CP*UP*AP*GP*UP*(CBV)P*C)-3') ;	10	'Homo sapiens'	Non Aminor
('5LR5', 'D')	;RNA (5'-R(*GP*GP*(6MZ)P*CP*UP*AP*GP*UP*(CBV)P*C)-3') ;	10	'Homo sapiens'	Non Aminor
('404D', 'A')	"5'-R(*GP*AP*AP*GP*AP*GP*AP*AP*GP*C)-3'"	10		Non Aminor
('3I62', 'B')	"5'-R(*UP*UP*UP*UP*UP*UP*UP*UP*UP*U)-3'"	10	?	Non Aminor
('6TW1', 'M')	mRNA	10	'Influenza B virus'	Non Aminor
('5WWG', 'B')	;RNA (5'-R(*AP*AP*GP*GP*AP*CP*UP*U)-3') ;	10	'synthetic construct'	Non Aminor
('4MCF', 'C')	'Gas5 GREM Fwd'	10	'Homo sapiens'	Non Aminor
('4MCF', 'A')	'Gas5 GREM Fwd'	10	'Homo sapiens'	Non Aminor
('6O16', 'C')	;RNA (5'-R(*UP*UP*UP*UP*UP*UP*UP*UP*UP*U)-3') ;	10	'synthetic construct'	Non Aminor
('3NJ7', 'C')	"5'-R(*GP*GP*CP*AP*GP*CP*AP*GP*CP*C)-3'"	10		Non Aminor
('3NJ7', 'D')	"5'-R(*GP*GP*CP*AP*GP*CP*AP*GP*CP*C)-3'"	10		Non Aminor
('4PCO', 'A')	;RNA (5'-D(*GP*GP*UP*GP*GP*CP*UP*GP*UP*U)-3') ;	10	'Endothia gyrosa'	Non Aminor
('4PCO', 'B')	;RNA (5'-D(*GP*GP*UP*GP*GP*CP*UP*GP*UP*U)-3') ;	10	'Endothia gyrosa'	Non Aminor
('6MSF', 'S')	;RNA (5'-R(*CP*AP*GP*UP*CP*AP*CP*UP*GP*G)-3') ;	10		Non Aminor
('5GXI', 'B')	;RNA (5'-R(*A*AP*UP*UP*UP*UP*UP*GP*AP*G)-3') ;	10	'Homo sapiens'	Non Aminor
('4XW0', 'A')	;RNA (5'-R(*GP*CP*CP*UP*(LCG)P*CP*CP*UP*GP*C)-3') ;	10	'Homo sapiens'	Non Aminor
('4XW0', 'B')	;RNA (5'-R(*GP*CP*CP*UP*(LCG)P*CP*CP*UP*GP*C)-3') ;	10	'Homo sapiens'	Non Aminor
('3VYX', 'B')	;RNA (5'-R(P*GP*CP*GP*CP*GP*CP*GP*CP*GP*C)-3') ;	10	?	Non Aminor
('3VYX', 'C')	;RNA (5'-R(P*GP*CP*GP*CP*GP*CP*GP*CP*GP*C)-3') ;	10	?	Non Aminor
('6I3P', 'F')	;RNA (5'-R(P*UP*UP*UP*UP*UP*UP*UP*UP*UP*U)-3') ;	10	'synthetic construct'	Non Aminor
('2DB3', 'E')	"5'-R(*UP*UP*UP*UP*UP*UP*UP*UP*UP*U)-3'"	10		Non Aminor
('5HO4', 'B')	;RNA (5'-R(*AP*AP*GP*GP*AP*CP*UP*AP*GP*C)-3') ;	10	'synthetic construct'	Non Aminor
('1G2E', 'B')	"5'-R(P*UP*AP*UP*UP*UP*AP*UP*UP*UP*A)-3'"	10		Non Aminor
('5ZC9', 'B')	;RNA (5'-R(*AP*GP*AP*GP*AP*GP*AP*GP*AP*G)-3') ;	10	'synthetic construct'	Non Aminor
('3FHT', 'C')	;RNA (5'-R(*UP*UP*UP*UP*UP*UP*UP*UP*UP*U)-3') ;	10		Non Aminor
('3FHT', 'D')	;RNA (5'-R(*UP*UP*UP*UP*UP*UP*UP*UP*UP*U)-3') ;	10		Non Aminor
('1M8Y', 'D')	"5'-R(P*AP*UP*UP*GP*UP*AP*CP*AP*UP*A)-3'"	10	?	Non Aminor
('5H3U', 'C')	;RNA (5'-R(*AP*AP*UP*UP*UP*UP*UP*GP*AP*C)-3') ;	10	'Homo sapiens'	Non Aminor
('5LR3', 'A')	;RNA (5'-R(*GP*(CBV)P*CP*GP*GP*AP*UP*GP*GP*C)-3') ;	10	'Homo sapiens'	Non Aminor
('5LR3', 'B')	;RNA (5'-R(*GP*(CBV)P*CP*GP*GP*AP*UP*GP*GP*C)-3') ;	10	'Homo sapiens'	Non Aminor
('1EFO', 'B')	;RNA (5'-R(*GP*AP*AP*GP*AP*GP*AP*GP*AP*G)-3') ;	10		Non Aminor
('5JAJ', 'Y')	;RNA (5'-R(P*GP*GP*UP*AP*CP*GP*UP*AP*CP*C)-3') ;	10	'synthetic construct'	Non Aminor
('1DI2', 'E')	;RNA (5'-R(*GP*GP*CP*GP*CP*GP*CP*GP*CP*C)-3') ;	10	?	Non Aminor
('5ZUU', 'E')	;RNA (5'-R(*(6MZ)P*CP*UP*AP*G)-3') ;	10	'synthetic construct'	Non Aminor
('5ZUU', 'F')	;RNA (5'-R(*(6MZ)P*CP*UP*AP*G)-3') ;	10	'synthetic construct'	Non Aminor
('5ZUU', 'I')	;RNA (5'-R(*(6MZ)P*CP*UP*AP*G)-3') ;	10	'synthetic construct'	Non Aminor
('3K62', 'B')	"5'-R(*UP*GP*UP*GP*UP*UP*AP*UP*C)-3'"	9		Non Aminor
('2XZL', 'B')	'5- R(*UP*UP*UP*UP*UP*UP*UP*UP*U) -3'	9	'SYNTHETIC CONSTRUCT'	Non Aminor
('2E9Z', 'B')	"5'-R(*CP*AP*UP*GP*GP*GP*CP*CP*C)-3'"	9		Non Aminor
('2G91', 'A')	"5'-R(*GP*GP*UP*GP*CP*GP*CP*(CBR)P*C-3'"	9		Non Aminor
('2G91', 'B')	"5'-R(*GP*GP*UP*GP*CP*GP*CP*(CBR)P*C-3'"	9		Non Aminor
('4K4Z', 'P')	;RNA (5'-R(P*GP*GP*GP*AP*GP*AP*UP*GP*A)-3') ;	9		Non Aminor
('1ZH5', 'C')	"5'-R(*UP*GP*CP*UP*GP*UP*UP*UP*U)-3'"	9		Non Aminor
('1ZH5', 'D')	"5'-R(*UP*GP*CP*UP*GP*UP*UP*UP*U)-3'"	9		Non Aminor
('1J9H', 'A')	"5'-R(*GP*UP*GP*UP*CP*GP*(CBR)P*AP*C)-3'"	9		Non Aminor
('1J9H', 'B')	"5'-R(*GP*UP*GP*UP*CP*GP*(CBR)P*AP*C)-3'"	9		Non Aminor
('4XW1', 'C')	;RNA (5'-R(*GP*CP*CP*UP*(LCG)P*CP*CP*UP*G)-3') ;	9	'Homo sapiens'	Non Aminor
('2XBM', 'E')	"5'-(*G3AP*GP*AP*AP*CP*CP*UP*GP*A)-3'"	9		Non Aminor
('2XBM', 'F')	"5'-(*G3AP*GP*AP*AP*CP*CP*UP*GP*A)-3'"	9		Non Aminor
('5MFX', 'B')	;RNA (5'-R(P*AP*GP*AP*CP*U)-3') ;	9	'Zika virus'	Non Aminor
('6EEN', 'F')	;RNA (5'-R(P*GP*GP*GP*GP*GP*GP*GP*GP*G)-3') ;	9	'Zea mays'	Non Aminor
('6EEN', 'G')	;RNA (5'-R(P*UP*UP*UP*UP*UP*UP*UP*UP*U)-3') ;	9	'Zea mays'	Non Aminor
('6EEN', 'H')	;RNA (5'-R(P*AP*AP*AP*AP*AP*AP*AP*AP*A)-3') ;	9	'Zea mays'	Non Aminor
('6EEN', 'I')	;RNA (5'-R(P*CP*CP*CP*CP*CP*CP*CP*CP*C)-3') ;	9	'Zea mays'	Non Aminor
('1DQH', 'A')	;RNA (5'-R(*GP*CP*CP*AP*CP*CP*CP*UP*G)-3') ;	9		Non Aminor
('5YKI', 'C')	;RNA (5'-R(*UP*GP*UP*UP*GP*UP*AP*UP*A)-3') ;	9	'synthetic construct'	Non Aminor
('3OL9', 'D')	;RNA (5'-R(*GP*GP*GP*AP*GP*AP*UP*GP*A)-3') ;	9	?	Non Aminor
('3OL9', 'H')	;RNA (5'-R(*GP*GP*GP*AP*GP*AP*UP*GP*A)-3') ;	9	?	Non Aminor
('3K64', 'B')	"5'-R(*UP*GP*UP*GP*UP*CP*AP*UP*U)-3'"	9		Non Aminor
('3QGC', 'B')	"5'-R(*UP*GP*UP*GP*CP*CP*UP*UP*A)-3'"	9	?	Non Aminor
('1DQF', 'A')	;RNA (5'-R(*GP*CP*CP*AP*CP*CP*CP*UP*G)-3') ;	9		Non Aminor
('6RA4', 'L')	;RNA (5'-R(*CP*GP*UP*GP*AP*CP*UP*CP*U)-3') ;	9	'Homo sapiens'	Non Aminor
('6RA4', 'M')	;RNA (5'-R(*CP*GP*UP*GP*AP*CP*UP*CP*U)-3') ;	9	'Homo sapiens'	Non Aminor
('3K5Z', 'B')	"5'-R(*UP*GP*UP*AP*CP*CP*AP*UP*A)-3'"	9		Non Aminor
('2E9R', 'A')	"5'-R(*CP*AP*UP*GP*GP*GP*CP*CP*C)-3'"	9	?	Non Aminor
('4MDX', 'C')	'RNA, mRNA'	9	?	Non Aminor
('3BSB', 'C')	"5'-R(*UP*UP*UP*AP*AP*UP*GP*UP*U)-3'"	9		Non Aminor
('4CSF', 'u')	;RNA (5'-R(*UP*GP*UP*GP*UP*UP*UP*CP*UP)-3') ;	9	'SYNTHETIC CONSTRUCT'	Non Aminor
('1S76', 'R')	;RNA (5'-R(P*AP*CP*AP*CP*GP*GP*CP*GP*A)-3') ;	9	?	Non Aminor
('4U6K', 'A')	;RNA (5'-R(*GP*AP*AP*GP*AP*AP*GP*AP*G)-3') ;	9	'synthetic construct'	Non Aminor
('4TYY', 'B')	;RNA (5'-R(P*AP*AP*AP*AP*AP*AP*AP*AP*A)-3') ;	9	'Saccharomyces cerevisiae'	Non Aminor
('4AM3', 'E')	;RNA, 5'-R(*UP*AP*AP*CP*UP*UP*UP*GP*GP)-3' ;	9	'ESCHERICHIA COLI'	Non Aminor
('6HU6', 'F')	;RNA (5'-R(*CP*UP*GP*GP*UP*AP*CP*UP*C)-3') ;	9	'Homo sapiens'	Non Aminor
('1FXL', 'B')	"5'-R(P*UP*UP*UP*UP*AP*UP*UP*UP*U)-3'"	9		Non Aminor
('1QC0', 'A')	"5'-R(*UP*AP*GP*CP*GP*GP*UP*GP*C)-3'"	9	?	Non Aminor
('3K61', 'B')	"5'-R(*UP*GP*UP*AP*AP*AP*AP*UP*C)-3'"	9		Non Aminor
('3QRP', 'B')	;RNA (5'-R(*GP*UP*CP*CP*CP*CP*AP*CP*(PGP))-3') ;	9	?	Non Aminor
('5BZV', 'B')	;RNA (5'-R(*UP*GP*UP*AP*CP*UP*AP*UP*A)-3') ;	9	'synthetic construct'	Non Aminor
('3MJ0', 'B')	;RNA (5'-R(*CP*GP*UP*UP*AP*CP*GP*CP*(OMU))-3') ;	9	?	Non Aminor
('1JZV', 'B')	"5'-R(*CP*AP*GP*UP*AP*CP*GP*(5IC)P*C)-3'"	9		Non Aminor
('3K5Q', 'B')	"5'-R(P*UP*GP*UP*AP*CP*UP*AP*UP*A)-3'"	9		Non Aminor
('2GUN', 'B')	"5'-R(*GP*AP*AP*GP*AP*AP*GP*AP*A)-3'"	9		Non Aminor
('3MQK', 'E')	;RNA (5'-R(P*CP*GP*AP*UP*CP*CP*AP*CP*A)-3') ;	9		Non Aminor
('3BX2', 'D')	;HO endonuclease 3' UTR binding sequence ;	9		Non Aminor
('4K4S', 'D')	;RNA (5'-R(*GP*GP*GP*AP*GP*AP*UP*GP*A)-3') ;	9		Non Aminor
('4K4S', 'H')	;RNA (5'-R(*GP*GP*GP*AP*GP*AP*UP*GP*A)-3') ;	9		Non Aminor
('3GIB', 'H')	"5'-R(P*AP*AP*AP*AP*AP*AP*AP*AP*A)-3'"	9		Non Aminor
('438D', 'A')	;RNA (5'-R(*GP*GP*GP*CP*GP*CP*UP*CP*C)-3') ;	9		Non Aminor
('438D', 'B')	;RNA (5'-R(*GP*GP*GP*CP*GP*CP*UP*CP*C)-3') ;	9		Non Aminor
('4B3G', 'G')	;RNA (5'-(AP*AP*AP*AP*AP*AP*AP*AP*AP)-3') ;	9		Non Aminor
('4B3G', 'H')	;RNA (5'-(AP*AP*AP*AP*AP*AP*AP*AP*AP)-3') ;	9		Non Aminor
('3H5X', 'T')	"5'-R(P*UP*GP*CP*CP*CP*GP*GP*GP*C)-3'"	9		Non Aminor
('3AVX', 'G')	;RNA (5'-R(*GP*GP*GP*UP*CP*CP*AP*UP*C)-3') ;	9		Non Aminor
('1SI3', 'B')	"5'-R(*CP*GP*UP*GP*AP*CP*UP*CP*U)-3'"	9		Non Aminor
('421D', 'B')	;RNA (5'-R(*GP*AP*AP*GP*AP*AP*GP*AP*A)-3') ;	9		Non Aminor
('3QGB', 'B')	"5'-R(*UP*GP*UP*GP*CP*CP*AP*UP*A)-3'"	9	?	Non Aminor
('2BGG', 'P')	"5'-R(*UP*UP*CP*GP*AP*CP*GP*CP)-3'"	8		Non Aminor
('2BGG', 'Q')	"5'-R(*GP*UP*CP*GP*AP*AP*UP*UP)-3'"	8		Non Aminor
('4WTD', 'T')	'RNA PRIMER TEMPLATE AUAAAUUU'	8	'synthetic construct'	Non Aminor
('4WTD', 'P')	'RNA PRIMER TEMPLATE AUAAAUUU'	8	'synthetic construct'	Non Aminor
('2XS2', 'B')	"5'-R(*UP*UP*GP*UP*UP*CP*UP*U)-3'"	8	'MUS MUSCULUS'	Non Aminor
('3Q0R', 'B')	"5'-R(UP*GP*UP*AP*GP*AP*UP*A)-3'"	8	?	Non Aminor
('5AMR', 'C')	RNA	8	'BUNYAVIRUS LA CROSSE'	Non Aminor
('402D', 'A')	"RNA(5'-R(*CP*GP*CP*CP*AP*GP*CP*G)-3')"	8		Non Aminor
('402D', 'B')	"RNA(5'-R(*CP*GP*CP*CP*AP*GP*CP*G)-3')"	8		Non Aminor
('4WZQ', 'B')	'RNA template'	8	'synthetic construct'	Non Aminor
('2G3S', 'I')	"5'-R(*GP*GP*CP*GP*UP*GP*CP*C)-3'"	8		Non Aminor
('2G3S', 'J')	"5'-R(*GP*GP*CP*GP*UP*GP*CP*C)-3'"	8		Non Aminor
('5N94', 'D')	;RNA (5'-R(P*UP*UP*UP*UP*UP*UP*UP*U)-3') ;	8	'Homo sapiens'	Non Aminor
('5V7C', 'C')	;RNA (5'-R(*CP*UP*UP*UP*UP*CP*CP*G)-3') ;	8	'Homo sapiens'	Non Aminor
('5G4T', 'B')	HMKT-7	8	'HALOARCULA MARISMORTUI'	Non Aminor
('2E9T', 'B')	"5'-R(P*UP*AP*GP*GP*GP*CP*CP*C)-3'"	8		Non Aminor
('3R1E', 'A')	;RNA (5'-R(*GP*CP*(GRB)P*GP*CP*GP*GP*C)-3') ;	8	?	Non Aminor
('3R1E', 'B')	;RNA (5'-R(*GP*CP*(GRB)P*GP*CP*GP*GP*C)-3') ;	8	?	Non Aminor
('5TSN', 'P')	;RNA (5'-R(*UP*GP*CP*CP*CP*GP*GP*G)-3') ;	8	'Norwalk virus'	Non Aminor
('5TSN', 'T')	;RNA (5'-R(*UP*GP*CP*CP*CP*GP*GP*G)-3') ;	8	'Norwalk virus'	Non Aminor
('2R7T', 'X')	;RNA (5'-R(*UP*GP*UP*GP*AP*AP*CP*C)-3') ;	8		Non Aminor
('3Q0P', 'D')	"5'-R(UP*GP*UP*AP*UP*AP*UP*A)-3'"	8	?	Non Aminor
('3P4C', 'A')	"5'-R(*(CFZ)P*GP*(AF2)P*AP*(UFT)P*UP*(CFZ)P*G)-3'"	8	'synthetic construct'	Non Aminor
('3P4C', 'B')	"5'-R(*(CFZ)P*GP*(AF2)P*AP*(UFT)P*UP*(CFZ)P*G)-3'"	8	'synthetic construct'	Non Aminor
('6GV4', 'D')	;RNA (5'-R(*UP*GP*GP*UP*AP*UP*UP*U)-3') ;	8	'Human parechovirus 3'	Non Aminor
('4E59', 'A')	'RNA duplex containing CCG repeats'	8	'Homo sapiens'	Non Aminor
('4E59', 'B')	'RNA duplex containing CCG repeats'	8	'Homo sapiens'	Non Aminor
('3GLP', 'A')	"5'-R(*GP*CP*UP*GP*CP*UP*GP*C)-3'"	8	?	Non Aminor
('3GLP', 'B')	"5'-R(*GP*CP*UP*GP*CP*UP*GP*C)-3'"	8	?	Non Aminor
('3BX3', 'C')	'COX17 RNA target sequence'	8		Non Aminor
('2EC0', 'B')	"5'-R(P*AP*UP*GP*GP*GP*CP*CP*C)-3'"	8		Non Aminor
('4M7D', 'P')	'U6 snRNA'	8	?	Non Aminor
('3RER', 'K')	"5'-R(*AP*UP*UP*UP*UP*UP*UP*A)-3'"	8	?	Non Aminor
('5GXH', 'B')	;RNA (5'-R(*A*AP*UP*UP*UP*UP*UP*G)-3') ;	8	'Homo sapiens'	Non Aminor
('6NOH', 'B')	;RNA (5'-R(*UP*GP*UP*AP*AP*AP*UP*A)-3') ;	8	'Caenorhabditis elegans'	Non Aminor
('3AVW', 'G')	;RNA (5'-R(*GP*GP*GP*UP*CP*CP*AP*C)-3') ;	8		Non Aminor
('6NOD', 'E')	;RNA (5'-R(P*UP*GP*UP*AP*UP*AP*UP*A)-3') ;	8	'Caenorhabditis elegans'	Non Aminor
('1ZDJ', 'R')	;RNA (5'-R(*GP*GP*AP*UP*CP*AP*CP*C)-3') ;	8		Non Aminor
('3Q0L', 'C')	"5'-R(UP*GP*UP*AP*AP*AP*UP*A)-3'"	8	?	Non Aminor
('3Q0L', 'D')	"5'-R(UP*GP*UP*AP*AP*AP*UP*A)-3'"	8	?	Non Aminor
('4IQS', 'E')	;RNA (5'-R(*GP*UP*GP*(S5)P*AP*CP*AP*C)-3') ;	8	?	Non Aminor
('4FVU', 'B')	;RNA (5'-R(*GP*GP*AP*GP*GP*GP*AP*G)-3') ;	8	'SYNTHETIC CONSTRUCT'	Non Aminor
('4FVU', 'C')	;RNA (5'-R(*CP*UP*CP*CP*CP*UP*CP*C)-3') ;	8	'SYNTHETIC CONSTRUCT'	Non Aminor
('5EX7', 'B')	;RNA (5'-R(P*UP*UP*UP*GP*UP*UP*GP*U)-3') ;	8	Drosophila	Non Aminor
('409D', 'C')	;RNA (5'-R(*CP*CP*CP*IP*UP*GP*GP*G)-3') ;	8		Non Aminor
('409D', 'D')	;RNA (5'-R(*CP*CP*CP*IP*UP*GP*GP*G)-3') ;	8		Non Aminor
('3Q0N', 'D')	"5'-R(UP*GP*UP*AP*CP*AP*UP*C)-3'"	8	?	Non Aminor
('3L25', 'C')	;RNA (5'-R(*CP*GP*CP*AP*UP*GP*CP*G)-3') ;	8		Non Aminor
('3L25', 'F')	;RNA (5'-R(*CP*GP*CP*AP*UP*GP*CP*G)-3') ;	8		Non Aminor
('5D8T', 'A')	;RNA oligonucleotide containing (S)-C5'-Me-2'-FU ;	8	'synthetic construct'	Non Aminor
('5D8T', 'B')	;RNA oligonucleotide containing (S)-C5'-Me-2'-FU ;	8	'synthetic construct'	Non Aminor
('2P7E', 'P')	;3' substrate strand, octameric fragment ;	8	?	Non Aminor
('3R1C', 'E')	;RNA (5'-R(*GP*CP*GP*GP*CP*GP*GP*C)-3') ;	8	?	Non Aminor
('3R1C', 'F')	;RNA (5'-R(*GP*CP*GP*GP*CP*GP*GP*C)-3') ;	8	?	Non Aminor
('3R1C', 'K')	;RNA (5'-R(*GP*CP*GP*GP*CP*GP*GP*C)-3') ;	8	?	Non Aminor
('3R1C', 'L')	;RNA (5'-R(*GP*CP*GP*GP*CP*GP*GP*C)-3') ;	8	?	Non Aminor
('3R1C', 'Q')	;RNA (5'-R(*GP*CP*GP*GP*CP*GP*GP*C)-3') ;	8	?	Non Aminor
('3R1C', 'R')	;RNA (5'-R(*GP*CP*GP*GP*CP*GP*GP*C)-3') ;	8	?	Non Aminor
('1G2J', 'A')	"5'-R(*CP*CP*CP*(PYY)P*GP*GP*GP*G)-3'"	8		Non Aminor
('5EME', 'A')	;RNA (5'-R(*GP*CP*AP*GP*CP*AP*GP*C)-3') ;	8	'Homo sapiens'	Non Aminor
('472D', 'A')	;RNA (5'-R(*GP*UP*GP*UP*UP*UP*AP*C)-3') ;	8		Non Aminor
('472D', 'B')	;RNA (5'-R(*GP*UP*AP*GP*GP*CP*AP*C)-3') ;	8		Non Aminor
('4WZM', 'B')	'RNA template'	8	'synthetic construct'	Non Aminor
('5THE', 'H')	;RNA (5'-R(P*UP*AP*AP*AP*AP*AP*AP*A)-3') ;	8	'Escherichia coli BL21(DE3)'	Non Aminor
('1SA9', 'C')	"5'-R(*GP*GP*CP*GP*AP*GP*CP*C)-3'"	8		Non Aminor
('1SA9', 'D')	"5'-R(*GP*GP*CP*GP*AP*GP*CP*C)-3'"	8		Non Aminor
('3VNV', 'T')	;RNA (5'-R(*GP*GP*GP*UP*AP*GP*GP*G)-3') ;	8	?	Non Aminor
('5JXS', 'B')	'RNA Template'	8	'Foot-and-mouth disease virus'	Non Aminor
('2A0P', 'A')	"5'-R(*CP*CP*(S4C)P*CP*GP*GP*GP*G)-3'"	8	?	Non Aminor
('2A0P', 'B')	"5'-R(*CP*CP*(S4C)P*CP*GP*GP*GP*G)-3'"	8	?	Non Aminor
('6PUN', 'B')	;RNA (5'-R(*CP*UP*GP*UP*GP*AP*AP*U)-3') ;	8	'Caenorhabditis elegans'	Non Aminor
('4JAH', 'A')	;RNA (5'-R(*GP*UP*GP*UP*AP*(RUS)P*AP*C)-3') ;	8	?	Non Aminor
('4JAH', 'B')	;RNA (5'-R(*GP*UP*GP*UP*AP*(RUS)P*AP*C)-3') ;	8	?	Non Aminor
('5ZQ0', 'B')	;RNA (5'-R(*GP*UP*(MUM)P*GP*AP*AP*AP*A)-3') ;	8	'Streptococcus pneumoniae TIGR4'	Non Aminor
('3T5Q', 'C')	;RNA (5'-R(P*UP*UP*AP*UP*CP*UP*CP*A)-3') ;	8	'Escherichia coli'	Non Aminor
('3T5Q', 'F')	;RNA (5'-R(P*UP*UP*AP*UP*CP*UP*CP*A)-3') ;	8	'Escherichia coli'	Non Aminor
('3T5Q', 'J')	;RNA (5'-R(P*UP*UP*AP*UP*CP*UP*CP*C)-3') ;	8	'Escherichia coli'	Non Aminor
('398D', 'C')	;RNA (5'-R(*GP*CP*AP*GP*UP*GP*GP*C)-3') ;	8		Non Aminor
('3Q0S', 'B')	"5'-R(UP*GP*UP*AP*CP*AP*UP*C)-3'"	8	?	Non Aminor
('4WTE', 'T')	'RNA PRIMER TEMPLATE ACAAAUUU'	8	'synthetic construct'	Non Aminor
('4WTE', 'P')	'RNA PRIMER TEMPLATE ACAAAUUU'	8	'synthetic construct'	Non Aminor
('3KNC', 'B')	"5'-R(*CP*GP*CP*UP*AP*CP*GP*C)-3'"	8	?	Non Aminor
('1SAQ', 'A')	"5'-R(*GP*IP*CP*GP*AP*GP*CP*C)-3'"	8		Non Aminor
('1SAQ', 'B')	"5'-R(*GP*IP*CP*GP*AP*GP*CP*C)-3'"	8		Non Aminor
('4E58', 'C')	'RNA duplex containing CCG repeats'	8	'Homo sapiens'	Non Aminor
('4E58', 'E')	'RNA duplex containing CCG repeats'	8	'Homo sapiens'	Non Aminor
('4E58', 'D')	'RNA duplex containing CCG repeats'	8	'Homo sapiens'	Non Aminor
('3Q0Q', 'B')	"5'-R(UP*GP*UP*AP*AP*AP*UP*A)-3'"	8	?	Non Aminor
('6QIT', 'A')	;RNA (5'-R(*GP*CP*AP*GP*CP*AP*GP*C)-3') ;	8	'Homo sapiens'	Non Aminor
('6QIT', 'B')	;RNA (5'-R(*GP*CP*AP*GP*CP*AP*GP*C)-3') ;	8	'Homo sapiens'	Non Aminor
('1JZV', 'A')	"5'-R(*GP*GP*CP*GP*AP*CP*(5BU)P*G)-3'"	8	?	Non Aminor
('4U3L', 'A')	;RNA (5'-R(*UP*CP*GP*UP*AP*CP*GP*A)-3') ;	8	'synthetic construct'	Non Aminor
('4U3L', 'B')	;RNA (5'-R(*UP*CP*GP*UP*AP*CP*GP*A)-3') ;	8	'synthetic construct'	Non Aminor
('4M7A', 'P')	'U6 snRNA'	8	?	Non Aminor
('3EQT', 'C')	"5'-R(*GP*CP*GP*CP*GP*CP*GP*C)-3'"	8	?	Non Aminor
('3EQT', 'D')	"5'-R(*GP*CP*GP*CP*GP*CP*GP*C)-3'"	8	?	Non Aminor
('1WNE', 'B')	"5'-R(*CP*AP*UP*GP*GP*GP*CP*C)-3'"	8		Non Aminor
('4WTC', 'T')	'RNA PRIMER TEMPLATE AGAAAUUU'	8	'synthetic construct'	Non Aminor
('4WTC', 'P')	'RNA PRIMER TEMPLATE AGAAAUUU'	8	'synthetic construct'	Non Aminor
('4QPX', 'P')	;RNA (5'-R(*UP*GP*CP*CP*CP*GP*GP*G)-3') ;	8		Non Aminor
('4QPX', 'T')	;RNA (5'-R(*U*AP*CP*CP*CP*GP*GP*G)-3') ;	8		Non Aminor
('6JIM', 'C')	;RNA (5'-R(P*UP*UP*UP*UP*UP)-3') ;	8	'Chikungunya virus'	Non Aminor
('5EMF', 'A')	;RNA (5'-R(*GP*CP*UP*GP*CP*UP*GP*C)-3') ;	8	'Homo sapiens'	Non Aminor
('4JAB', 'A')	;RNA (5'-R(*GP*UP*GP*UP*AP*UP*AP*C)-3') ;	8	?	Non Aminor
('4JAB', 'B')	;RNA (5'-R(*GP*UP*GP*UP*AP*UP*AP*C)-3') ;	8	?	Non Aminor
('5EIM', 'C')	;RNA (5'-R(*AP*UP*UP*AP*AP*AP*CP*A)-3') ;	8	'synthetic construct'	Non Aminor
('1M8W', 'C')	"5'-R(P*UP*UP*GP*UP*AP*UP*AP*U)-3'"	8	?	Non Aminor
('1M8W', 'E')	"5'-R(P*UP*UP*GP*UP*CP*CP*AP*G)-3'"	8	?	Non Aminor
('439D', 'A')	;RNA (5'-R(*CP*UP*GP*GP*GP*CP*GP*G)-3') ;	8		Non Aminor
('439D', 'B')	;RNA (5'-R(*CP*CP*GP*CP*CP*UP*GP*G)-3') ;	8		Non Aminor
('4LJ0', 'C')	'polyadenosine RNA'	8	?	Non Aminor
('5KLA', 'B')	;RNA (5'-R(*UP*GP*UP*AP*CP*AP*UP*A)-3') ;	8	'Drosophila melanogaster'	Non Aminor
('2I91', 'E')	"5'-R(*GP*CP*CP*UP*AP*CP*CP*C)-3'"	8		Non Aminor
('6GVY', 'C')	;RNA (5'-R(P*CP*UP*CP*CP*CP*GP*GP*G)-3') ;	8	'synthetic construct'	Non Aminor
('5HNJ', 'A')	;RNA (5'-R(*GP*UP*AP*(OFC)P*GP*UP*AP*C)-3') ;	8	'synthetic construct'	Non Aminor
('5HNJ', 'B')	;RNA (5'-R(*GP*UP*AP*(OFC)P*GP*UP*AP*C)-3') ;	8	'synthetic construct'	Non Aminor
('3H5X', 'P')	"5'-R(*UP*GP*CP*CP*CP*GP*GP*G)-3'"	8		Non Aminor
('4WTA', 'T')	'RNA PRIMER TEMPLATE CAAAAUUU'	8	'synthetic construct'	Non Aminor
('4WTA', 'P')	'RNA PRIMER TEMPLATE CAAAAUUU'	8	'synthetic construct'	Non Aminor
('333D', 'A')	;RNA (5'-R(*CP*GP*CP*AP*IP*GP*CP*G)-3') ;	8		Non Aminor
('3S49', 'E')	;RNA (5'-R(*GP*UP*AP*UP*AP*(RUS)P*AP*C)-3') ;	8	?	Non Aminor
('3S49', 'F')	;RNA (5'-R(*GP*UP*AP*UP*AP*(RUS)P*AP*C)-3') ;	8	?	Non Aminor
('3P4D', 'B')	"5'-R(*(CFZ)P*CP*(CFZ)P*CP*(GF2)P*GP*(GF2)P*G)-3'"	8	?	Non Aminor
('1UVJ', 'F')	"5'-R(*UP*UP*CP*CP)-3'"	7	'synthetic construct'	Non Aminor
('4QVD', 'H')	;RNA (5'-R(*AP*AP*CP*UP*AP*AP*A)-3') ;	7	'Escherichia coli'	Non Aminor
('4OAV', 'A')	;RNA (5'-R(P*(PO4)P*(PO4)P*AP*AP*AP*AP*(PO4))-2') ;	7	?	Non Aminor
('4OAV', 'C')	;RNA (5'-R(P*(PO4)P*(PO4)P*AP*AP*AP*AP*(PO4))-2') ;	7	?	Non Aminor
('4JVY', 'D')	;RNA (5'-R(P*CP*UP*AP*AP*CP*AP*A)-3') ;	7	?	Non Aminor
('2XSL', 'C')	"5'-R(*GP*CP*GP*GP*GP*AP*G)-3'"	7	'THERMUS THERMOPHILUS'	Non Aminor
('2XSL', 'D')	"5'-R(*CP*UP*CP*CP*CP*GP*C)-3'"	7	'THERMUS THERMOPHILUS'	Non Aminor
('4WZQ', 'C')	RNAprimer	7	'synthetic construct'	Non Aminor
('2E9Z', 'C')	"5'-R(*GP*GP*GP*CP*CP*CP*A)-3'"	7		Non Aminor
('5H1L', 'B')	;U4 snRNA (5'-R(*AP*UP*UP*UP*UP*UP*G)-3') ;	7	'Homo sapiens'	Non Aminor
('6FPQ', 'B')	;RNA (5'-R(*UP*UP*AP*AP*AP*CP*C)-3') ;	7	'Schizosaccharomyces pombe'	Non Aminor
('2E9T', 'C')	"5'-R(*GP*GP*GP*CP*CP*CP*(5FU))-3'"	7		Non Aminor
('1L3Z', 'B')	"5'-R(*GP*UP*AP*UP*AP*CP*A)-3'"	7		Non Aminor
('435D', 'C')	;RNA (5'-R(*UP*AP*GP*CP*CP*CP*C)-3') ;	7		Non Aminor
('435D', 'D')	;RNA (5'-R(*GP*GP*GP*GP*CP*UP*A)-3') ;	7		Non Aminor
('1DDL', 'D')	;RNA (5'-R(P*UP*UP*UP*UP*UP*UP*U)-3') ;	7		Non Aminor
('2R7X', 'X')	;RNA (5'-R(*UP*GP*UP*GP*AP*CP*C)-3') ;	7		Non Aminor
('5DHB', 'A')	;RNA (5'-R(*(LCC)P*(TLN)P*(LCG)P*UP*AP*CP*A)-3') ;	7	'synthetic construct'	Non Aminor
('5DHB', 'B')	;RNA (5'-R(*(LCC)P*(TLN)P*(LCG)P*UP*AP*CP*A)-3') ;	7	'synthetic construct'	Non Aminor
('1M8V', 'P')	"5'-R(P*UP*UP*UP*UP*UP*UP*U)-3'"	7		Non Aminor
('2EC0', 'C')	"5'-R(*GP*GP*GP*CP*CP*CP*A)-3'"	7		Non Aminor
('2VAL', 'A')	"5'-R(*GP*CP*GP*GP*GP*AP*AP)-3'"	7	'ESCHERICHIA COLI'	Non Aminor
('2VAL', 'C')	"5'-R(*UP*UP*CP*CP*CP*GP*CP)-3'"	7	'ESCHERICHIA COLI'	Non Aminor
('6KOO', 'I')	;RNA (5'-R(*CP*CP*CP*UP*CP*GP*A)-3') ;	7	'synthetic construct'	Non Aminor
('4XWW', 'D')	;RNA (5'-D(UP*UP*UP*UP*UP*UP*U)-3') ;	7	'synthetic construct'	Non Aminor
('4XWW', 'E')	;RNA (5'-D(UP*UP*UP*UP*UP*UP*U)-3') ;	7	'synthetic construct'	Non Aminor
('5U0Q', 'C')	;RNA (5'-R(*UP*AP*GP*CP*UP*CP*C)-3') ;	7	'synthetic construct'	Non Aminor
('2VOO', 'C')	"5'-R(*UP*UP*UP*UP*UP*UP*UP)-3'"	7	'HOMO SAPIENS'	Non Aminor
('2GXB', 'E')	"5'-R(P*(DU)P*CP*GP*CP*GP*CP*G)-3'"	7		Non Aminor
('2GXB', 'F')	"5'-R(P*(DU)P*CP*GP*CP*GP*CP*G)-3'"	7		Non Aminor
('3AVU', 'G')	;RNA (5'-R(*GP*GP*GP*UP*CP*CP*A)-3') ;	7		Non Aminor
('4U35', 'A')	;RNA (5'-R(*UP*AP*GP*CP*(SUR)P*CP*C-3') ;	7	'synthetic construct'	Non Aminor
('4U35', 'B')	;RNA (5'-R(*GP*GP*UP*GP*CP*UP*A)-3') ;	7	'synthetic construct'	Non Aminor
('2GJW', 'L')	"5'-R(*AP*GP*GP*UP*CP*GP*C)-3'"	7		Non Aminor
('3QSU', 'P')	;RNA (5'-R(P*AP*AP*AP*AP*AP*AP*A)-3') ;	7		Non Aminor
('5EN1', 'B')	;RNA (5'-R(*AP*GP*GP*AP*CP*UP*G)-3') ;	7	'Homo sapiens'	Non Aminor
('1M8X', 'D')	"5'-R(P*UP*GP*UP*AP*UP*AP*U)-3'"	7	?	Non Aminor
('5DNO', 'B')	;RNA (5'-R(*CP*UP*UP*AP*AP*AP*C)-3') ;	7	'Schizosaccharomyces pombe 972h-'	Non Aminor
('2V6W', 'A')	"5'-R(*GP*GP*AP*GP*AP*GP*AP)-3'"	7	'ESCHERICHIA COLI'	Non Aminor
('2V6W', 'B')	"5'-R(*UP*CP*UP*CP*UP*CP*CP)-3'"	7	'ESCHERICHIA COLI'	Non Aminor
('4TZ0', 'B')	;RNA (5'-R(*AP*AP*AP*AP*AP*AP*A)-3') ;	7	'Saccharomyces cerevisiae'	Non Aminor
('4WZM', 'C')	'RNA primer'	7	'synthetic construct'	Non Aminor
('2G4B', 'B')	"5'-R(P*UP*UP*UP*UP*UP*UP*U)-3'"	7		Non Aminor
('3VNV', 'G')	;RNA (5'-R(*CP*CP*CP*UP*AP*CP*C)-3') ;	7	?	Non Aminor
('2W89', 'A')	"5'-R(*GP*CP*AP*UP*CP*CP*GP)-3'"	7	'ESCHERICHIA COLI'	Non Aminor
('2W89', 'B')	"5'-R(*CP*GP*GP*AP*UP*GP*CP)-3'"	7	'ESCHERICHIA COLI'	Non Aminor
('4HT9', 'D')	;RNA (5'-R(*AP*AP*AP*AP*AP*AP*A)-3') ;	7	'Homo sapiens'	Non Aminor
('2VUQ', 'A')	"5'-R(*GP*CP*AP*UP*UP*GP*GP)-3'"	7	'HOMO SAPIENS'	Non Aminor
('2VUQ', 'B')	"5'-R(*CP*CP*AP*AP*UP*GP*CP)-3'"	7	'HOMO SAPIENS'	Non Aminor
('3T5Q', 'D')	;RNA (5'-R(P*UP*AP*UP*CP*UP*CP*A)-3') ;	7	'Escherichia coli'	Non Aminor
('3HSB', 'X')	;RNA (5'-R(*AP*GP*AP*GP*AP*GP*A)-3') ;	7	?	Non Aminor
('5GJB', 'B')	;RNA (5'-R(*AP*GP*AP*UP*CP*AP*A)-3') ;	7	'synthetic construct'	Non Aminor
('1WMQ', 'D')	"5'-R(P*UP*UP*UP*AP*GP*UP*U)-3'"	7		Non Aminor
('6L1W', 'C')	;RNA (5'-R(*CP*GP*UP*CP*GP*U)-3') ;	7	'Virus-associated RNAs'	Non Aminor
('2VOD', 'D')	"5'-R(*AP*UP*AP*UP*UP*UP*UP)-3'"	7	'HOMO SAPIENS'	Non Aminor
('4TYW', 'B')	;RNA (5'-R(P*AP*AP*AP*AP*AP*AP*A)-3') ;	7	'Saccharomyces cerevisiae'	Non Aminor
('3GVN', 'A')	"5'-R(*GP*GP*UP*GP*AP*GP*G)-3'"	7	?	Non Aminor
('3GVN', 'B')	"5'-R(*CP*CP*UP*CP*AP*CP*C)-3'"	7	?	Non Aminor
('4PEH', 'W')	;RNA (5'-R(*CP*UP*AP*(A2P)P*AP*CP*AP*A)-3') ;	7	'synthetic construct'	Non Aminor
('4PEH', 'Z')	;RNA (5'-R(*CP*UP*AP*(A2P)P*AP*CP*AP*A)-3') ;	7	'synthetic construct'	Non Aminor
('3QRP', 'C')	;RNA (5'-R(P*(U5P)P*GP*UP*GP*GP*GP*G)-3') ;	7	?	Non Aminor
('3KNA', 'B')	;RNA (5'-R(*AP*UP*GP*GP*GP*CP*C)-3') ;	7		Non Aminor
('3NL0', 'B')	"5'-R(P*UP*GP*GP*GP*CP*CP*C)-3'"	7	?	Non Aminor
('3G0H', 'E')	"5'-R(P*UP*UP*UP*UP*UP*UP*U)-3'"	7		Non Aminor
('2V7R', 'A')	'HUMAN TRNAGLY MICROHELIX'	7	'HOMO SAPIENS'	Non Aminor
('2V7R', 'B')	'HUMAN TRNAGLY MICROHELIX'	7	'HOMO SAPIENS'	Non Aminor
('3PF4', 'R')	'hexaribonucleotide (rGUCUUUA)'	7	?	Non Aminor
('4X2B', 'B')	'RNA template'	7	'synthetic construct'	Non Aminor
('4QVC', 'G')	;RNA (5'-R(*AP*U*AP*AP*CP*UP*A)-3') ;	7	'Escherichia coli'	Non Aminor
('4U8T', 'T')	;RNA (5'-R(*AP*GP*GP*(6MZ)P*CP*AP*U)-3') ;	7	'Saccharomyces cerevisiae'	Non Aminor
('1WPU', 'C')	"5'-R(*UP*UP*GP*AP*GP*UP*U)-3'"	7		Non Aminor
('5K8H', 'A')	'RNA 7-mer'	7	'synthetic construct'	Non Aminor
('464D', 'A')	;RNA (5'-R(*UP*AP*GP*CP*UP*CP*C)-3') ;	7	?	Non Aminor
('464D', 'B')	;RNA (5'-R(*GP*GP*GP*GP*CP*(IU)P*A)-3') ;	7	?	Non Aminor
('1M8W', 'F')	"5'-R(P*UP*GP*UP*CP*CP*AP*G)-3'"	7	?	Non Aminor
('1KQ2', 'R')	"5'-R(*AP*UP*UP*UP*UP*UP*G)-3'"	7		Non Aminor
('5YTT', 'B')	;RNA (5'-R(P*UP*CP*AP*UP*GP*U)-3') ;	7	'synthetic construct'	Non Aminor
('3E2E', 'R')	;RNA (5'-R(*GP*GP*GP*AP*GP*UP*G)-3') ;	7	'synthetic construct'	Non Aminor
('4U34', 'A')	;RNA (5'-R(*UP*AP*GP*CP*(SUR)P*CP*C-3') ;	7	'synthetic construct'	Non Aminor
('4U34', 'B')	;RNA (5'-R(*GP*GP*AP*GP*CP*UP*A)-3') ;	7	'synthetic construct'	Non Aminor
('3AVT', 'T')	;RNA (5'-R(*AP*UP*CP*GP*CP*CP*A)-3') ;	7		Non Aminor
('2VON', 'C')	"5'-R(*AP*UP*AP*AP*UP*UP*UP)-3'"	7	'HOMO SAPIENS'	Non Aminor
('1AV6', 'B')	;RNA (5'-R(*GP*AP*AP*AP*AP*A)-3') ;	6		Non Aminor
('3HGA', 'X')	"5'-R(*UP*(US5)P*CP*GP*CP*G)-3'"	6	?	Non Aminor
('2R7V', 'X')	;RNA (5'-R(*G*GP*CP*UP*UP*U)-3') ;	6		Non Aminor
('5F0Q', 'C')	;RNA (5'-R(P*GP*GP*CP*GP*GP*C)-3') ;	6	'Homo sapiens'	Non Aminor
('5NEW', 'H')	;RNA (5'-R(P*AP*AP*AP*AP*AP*A)-3') ;	6	'Escherichia coli'	Non Aminor
('3AHU', 'X')	"5'-R(*AP*GP*AP*GP*AP*G)-3'"	6		Non Aminor
('6F3H', 'C')	;RNA (5'-R(P*AP*GP*AP*UP*AP*C)-3') ;	6	'Escherichia coli BL21(DE3)'	Non Aminor
('6F3H', 'D')	;RNA (5'-R(P*CP*AP*CP*UP*GP*A)-3') ;	6	'Escherichia coli BL21(DE3)'	Non Aminor
('2GRB', 'F')	"5'-R(*(U33)P*GP*IP*GP*GP*U)-3'"	6		Non Aminor
('5YTS', 'B')	;RNA (5'-R(P*CP*UP*UP*C)-3') ;	6	'synthetic construct'	Non Aminor
('6PPP', 'A')	'Mimic of processed U6 snRNA'	6	'synthetic construct'	Non Aminor
('5ZSE', 'C')	;RNA (5'-R(*GP*UP*CP*CP*C)-3') ;	6	'synthetic construct'	Non Aminor
('3PEY', 'B')	;RNA (5'-R(P*UP*UP*UP*UP*UP*U)-3') ;	6		Non Aminor
('3T5N', 'C')	;RNA (5'-R(P*UP*AP*UP*CP*UP*C)-3') ;	6	'Escherichia coli'	Non Aminor
('5K78', 'x')	;branch 2 of branched RNA 5'-UACUAA(2'-GUAUGU)CAAGU-3' ;	6	'Saccharomyces cerevisiae'	Non Aminor
('3G9Y', 'C')	;RNA (5'-R(*AP*GP*GP*UP*AP*A)-3') ;	6	?	Non Aminor
('1PGL', '3')	"5'-R(*AP*GP*UP*CP*UP*C)-3'"	6		Non Aminor
('4JIY', 'A')	"5'-(CGUACG)-3'"	6		Non Aminor
('1UTD', '0')	"5'-R(*GP*UP*UP*UP*GP*AP)-3'"	6	'synthetic construct'	Non Aminor
('1UTD', '1')	"5'-R(*GP*UP*UP*UP*GP*AP)-3'"	6	'synthetic construct'	Non Aminor
('2G8I', 'B')	"5'-R(*UP*CP*GP*AP*CP*A)-3'"	6		Non Aminor
('1J6S', 'A')	"5'-R(*(BRUP*GP*AP*GP*GP*U)-3'"	6		Non Aminor
('1MDG', 'A')	"5'-R(*UP*(BGM)GP*AP*GP*GP*U)-3'"	6		Non Aminor
('6GD3', 'P')	;RNA (5'-R(P*UP*AP*UP*UP*UP*A)-3') ;	6	'synthetic construct'	Non Aminor
('1UVN', 'F')	"5'-R(*UP*UP*UP*UP*CP*CP)-3'"	6	'synthetic construct'	Non Aminor
('5ZSC', 'D')	;RNA (5'-R(P*UP*UP*CP*A)-3') ;	6	'synthetic construct'	Non Aminor
('6PPV', 'H')	;RNA (5'-R(*AP*UP*UP*UP*UP*G)-3') ;	6	'synthetic construct'	Non Aminor
('2E9R', 'B')	"5'-R(*CP*CP*C*GP*GP*GP*CP*CP*C)-3'"	6	?	Non Aminor
('4O8J', 'D')	RNA	6	?	Non Aminor
('5ELS', 'H')	;RNA (5'-R(P*AP*AP*AP*UP*AP*A)-3') ;	6	'synthetic construct'	Non Aminor
('5ELS', 'I')	;RNA (5'-R(P*AP*AP*AP*UP*AP*A)-3') ;	6	'synthetic construct'	Non Aminor
('2AWE', 'D')	"5'-R(*UP*(BGM)P*GP*UP*GP*U)-3'"	6		Non Aminor
('5ELK', 'R')	RNA	6	'Mus musculus'	Non Aminor
('6R9P', 'B')	'AAUUAA RNA'	6	'Saccharomyces cerevisiae'	Non Aminor
('4B3R', 'W')	"5'-R(*UP*UP*CP*AP*AP*AP)-3'"	6	'THERMUS THERMOPHILUS HB8'	Non Aminor
('4RJ1', 'B')	;RNA (5'-R(*UP*GP*GP*GP*GP*U)-3') ;	6	'synthetic construct'	Non Aminor
('3M7N', 'X')	"5'-R(*C*UP*CP*CP*CP*C)-3'"	6		Non Aminor
('5JXS', 'C')	'RNA Primer'	6	'Foot-and-mouth disease virus'	Non Aminor
('5A0T', 'E')	"5'-R(*CP*GP*CP*CP*UP)-3'"	6	'ESCHERICHIA COLI'	Non Aminor
('1P79', 'A')	"5'-R(*UP*GP*UP*GP*GP*U)-3'"	6		Non Aminor
('3S14', 'R')	;RNA (5'-R(*GP*AP*GP*AP*GP*G)-3') ;	6		Non Aminor
('3JXQ', 'K')	'r[CGCG(5-fluoro)CG]2'	6	?	Non Aminor
('3JXQ', 'L')	'r[CGCG(5-fluoro)CG]2'	6	?	Non Aminor
('3KOA', 'B')	;RNA (5'-R(P*AP*UP*GP*GP*GP*C)-3') ;	6		Non Aminor
('4D25', 'D')	"5'-R(*UP*GP*AP*CP*AP*UP)-3'"	6	'BOMBYX MORI'	Non Aminor
('1N32', 'Z')	'A-SITE MESSENGER RNA FRAGMENT'	6	'Thermus thermophilus'	Non Aminor
('3NL0', 'C')	"5'-R(*G*GP*GP*CP*CP*C)-3'"	6	?	Non Aminor
('1UVI', 'D')	"5'-R(*UP*UP*UP*UP*CP*CP)-3'"	6	'synthetic construct'	Non Aminor
('5ZSD', 'D')	;RNA (5'-R(P*UP*UP*GP*A)-3') ;	6	'synthetic construct'	Non Aminor
('6DOY', 'B')	;RNA (5'-R(*AP*CP*AP*UP*CP*G)-3') ;	6	'synthetic construct'	Non Aminor
('5A0V', 'E')	"5'-R(*CP*GP*CP*CP*UP*CP)-3'"	6	'STREPTOMYCES COELICOLOR A3(2)'	Non Aminor
('1N1H', 'B')	"5'-R(*AP*UP*UP*AP*GP*C)-3'"	6	?	Non Aminor
('6A6J', 'D')	;RNA (5'-R(P*CP*AP*UP*(5MC)P*U)-3') ;	6	'Homo sapiens'	Non Aminor
('6PPQ', 'H')	;RNA (5'-R(*UP*UP*UP*UP*UP*A)-3') ;	6	'synthetic construct'	Non Aminor
('4X2B', 'C')	'RNA primer'	6	'synthetic construct'	Non Aminor
('1FJG', 'X')	'FRAGMENT OF MESSENGER RNA'	6	'Thermus thermophilus'	Non Aminor
('4E78', 'T')	"5'-R(*U*AP*CP*CP*GP*(GDO))-3'"	6		Non Aminor
('4E78', 'P')	"5'-R(*U*AP*CP*CP*GP*(GDO))-3'"	6		Non Aminor
('5ZSL', 'D')	;RNA (5'-R(P*UP*UP*GP*A)-3') ;	6	'synthetic construct'	Non Aminor
('4RKV', 'A')	;RNA (5'-R(*UP*GP*GP*GP*GP*U)-3') ;	6	'synthetic construct'	Non Aminor
('4RKV', 'B')	;RNA (5'-R(*UP*GP*GP*GP*GP*U)-3') ;	6	'synthetic construct'	Non Aminor
('4QU7', 'X')	;RNA 5'-(*AP*GP*GP*GP*AP*UP)-3' ;	6	'synthetic construct'	Non Aminor
('5YTV', 'B')	;RNA (5'-R(P*UP*CP*AP*UP*CP*U)-3') ;	6	'synthetic construct'	Non Aminor
('3MDG', 'C')	;RNA (5'-R(*UP*UP*GP*UP*AP*U)-3') ;	6		Non Aminor
('6I0V', 'B')	;RNA (5'-R(*CP*AP*CP*AP*GP*U)-3') ;	6	'Drosophila melanogaster'	Non Aminor
('3D2S', 'E')	"5'-R(*CP*GP*CP*UP*GP*U)-3'"	6	?	Non Aminor
('3D2S', 'F')	"5'-R(*CP*GP*CP*UP*GP*U)-3'"	6	?	Non Aminor
('5WWW', 'B')	;RNA (5'-R(*GP*UP*UP*UP*AP*G)-3') ;	6	'synthetic construct'	Non Aminor
('1YTU', 'E')	"5'-R(P*AP*GP*AP*CP*AP*G)-3'"	6		Non Aminor
('6LLB', 'C')	;RNA (5'-R(P*AP*AP*AP*AP*AP*A)-3') ;	6	'synthetic construct'	Non Aminor
('6LLB', 'D')	;RNA (5'-R(P*AP*AP*AP*AP*AP*A)-3') ;	6	'synthetic construct'	Non Aminor
('5YTX', 'B')	;RNA (5'-R(P*UP*CP*AP*AP*CP*U)-3') ;	6	'synthetic construct'	Non Aminor
('3MDI', 'C')	;RNA (5'-R(*UP*GP*UP*AP*AP*A)-3') ;	6		Non Aminor
('5ELR', 'B')	;RNA (5'-R(*AP*AP*UP*AP*AP*U)-3') ;	6	'synthetic construct'	Non Aminor
('377D', 'A')	;RNA-DNA (5'-R(*CP*GP*UP*AP*CP*DG)-3') ;	6		Non Aminor
('377D', 'B')	;RNA-DNA (5'-R(*CP*GP*UP*AP*CP*DG)-3') ;	6		Non Aminor
('2XS7', 'B')	"5'-R(*UP*UP*GP*UP*UP*UP)-3'"	6	'MUS MUSCULUS'	Non Aminor
('5ZSB', 'C')	;RNA (5'-R(*AP*UP*UP*AP*A)-3') ;	6	'synthetic construct'	Non Aminor
('3RC8', 'E')	'RNA fragment'	6		Non Aminor
('2A8V', 'E')	"5'-R(P*CP*CP*CP*CP*CP*C)-3'"	6		Non Aminor
('1N38', 'C')	"5'-R(*AP*UP*UP*AP*GP*C)-3'"	6	?	Non Aminor
('4Q5S', 'I')	;RNA (5'-R(P*CP*UP*CP*AP*C)-3') ;	5		Non Aminor
('6H4N', 'I')	;RNA (5'-R(P*CP*UP*CP*CP*U)-3') ;	5	'Escherichia coli BW25113'	Non Aminor
('4R3I', 'B')	;RNA (5'-R(*GP*GP*(6MZ)P*CP*U)-3') ;	5	'synthetic construct'	Non Aminor
('4J7L', 'B')	;RNA (5'-R(P*UP*UP*UP*UP*U)-3') ;	5	'synthetic construct'	Non Aminor
('1UVL', 'B')	"5'-R(*UP*UP*UP*CP*CP)-3'"	5	'synthetic construct'	Non Aminor
('3P6Y', 'S')	"5'-R(*UP*GP*UP*AP*A)-3'"	5		Non Aminor
('1N35', 'B')	"5'-R(P*GP*GP*GP*GP*G)-3'"	5		Non Aminor
('5WWX', 'C')	;RNA (5'-R(P*AP*GP*AP*GP*U)-3') ;	5	'synthetic construct'	Non Aminor
('2P7E', 'A')	;5' substrate strand, pentameric fragment ;	5	?	Non Aminor
('2XGJ', 'C')	;RNA (5'-(*AP*AP*AP*AP*A)-3') ;	5		Non Aminor
('2XGJ', 'D')	;RNA (5'-(*AP*AP*AP*AP*A)-3') ;	5		Non Aminor
('4RCJ', 'B')	;RNA (5'-R(*GP*GP*(6MZ)P*CP*U)-3') ;	5	'synthetic construct'	Non Aminor
('4GV6', 'C')	;RNA (5'-R(P*CP*GP*CP*CP*C)-3') ;	5		Non Aminor
('1KNZ', 'W')	"5'-R(*UP*GP*AP*CP*C)-3'"	5		Non Aminor
('4HOR', 'X')	;RNA (5'-R(*(CTP)P*CP*CP*CP*C)-3') ;	5	?	Non Aminor
('4QM6', 'D')	RNA	5	?	Non Aminor
('3KMQ', 'B')	;RNA (5'-R(P*GP*GP*GP*CP*C)-3') ;	5		Non Aminor
('3KMQ', 'C')	;RNA (5'-R(*GP*GP*CP*CP*C)-3') ;	5		Non Aminor
('5DET', 'Q')	;RNA (5'-R(P*UP*CP*AP*CP*U)-3') ;	5	'Homo sapiens'	Non Aminor
('4XBF', 'D')	;RNA (5'-R(*UP*UP*AP*GP*G)-3') ;	5	'Homo sapiens'	Non Aminor
('3KNA', 'C')	;RNA (5'-R(*GP*GP*CP*CP*C)-3') ;	5		Non Aminor
('5WS2', 'D')	;RNA (5'-R(P*AP*AP*AP*AP*A)-3') ;	5	unidentified	Non Aminor
('2VOP', 'B')	"5'-R(*AP*UP*UP*UP*UP)-3'"	5	'HOMO SAPIENS'	Non Aminor
('2UXC', 'Y')	'ANTICODON STEM-LOOP OF TRANSFER RNA WITH ANTICODON ACGA'	5	'SYNTHETIC CONSTRUCT'	Non Aminor
('6KR6', 'B')	piRNA	5	'Drosophila melanogaster'	Non Aminor
('1WNE', 'C')	"5'-R(*GP*GP*CP*CP*C)-3'"	5		Non Aminor
('1UVM', 'D')	"5'-R(*UP*UP*UP*CP*CP)-3'"	5	'synthetic construct'	Non Aminor
('4V4F', 'B6')	"5'-R(*UP*AP*GP*AP*UP)-3'"	5	' synthetic construct'	Non Aminor
('2Q66', 'X')	"5'-R(P*AP*AP*AP*AP*A)-3'"	5	?	Non Aminor
('2XS5', 'D')	"5'-R(*UP*GP*UP*UP*CP)-3'"	5	'MUS MUSCULUS'	Non Aminor
('6KQF', 'I')	;RNA (5'-R(*CP*UP*CP*GP*A)-3') ;	5	'synthetic construct'	Non Aminor
('2X1F', 'B')	"5'-R(*GP*UP*UP*GP*UP)-3'"	5		Non Aminor
('5ELH', 'R')	;RNA (5'-R(*UP*UP*AP*UP*U)-3') ;	5	'Mus musculus'	Non Aminor
('6GVY', 'B')	;RNA (5'-R(P*CP*CP*GP*GP*G)-3') ;	5	'synthetic construct'	Non Aminor
('5K77', 'X')	;branch 1 of branched RNA 5'-UAA(-2'GU)CA-3' ;	5	'Saccharomyces cerevisiae'	Non Aminor
('4HOS', 'X')	;RNA (5'-R(*(UTP)P*UP*UP*U)-3') ;	4	?	Non Aminor
('4OHZ', 'B')	;RNA (5'-R(*GP*AP*AP*A)-3') ;	4	?	Non Aminor
('6DP8', 'B')	;RNA (5'-R(*AP*CP*AP*U)-3') ;	4	'synthetic construct'	Non Aminor
('4I67', 'B')	"5'-R(P*GP*GP*GP*(RPC))-3'"	4		Non Aminor
('4WTJ', 'T')	'RNA TEMPLATE AUCC'	4	'synthetic construct'	Non Aminor
('1VQN', '4')	"5'-R(*CP*CP*(PPU)*(LOF))-3'"	4	?	Non Aminor
('6DO8', 'B')	;RNA (5'-R(*AP*CP*AP*U)-3') ;	4	'synthetic construct'	Non Aminor
('4WTL', 'T')	'RNA TEMPLATE UACC'	4	'synthetic construct'	Non Aminor
('6OW3', 'I')	;RNA (5'-D(*(GTP))-R(P*GP*GP*G)-3') ;	4	'Thermus thermophilus'	Non Aminor
('3WZI', 'C')	ssRNA	4	?	Non Aminor
('4GV6', 'B')	;RNA (5'-R(*(GTP)P*GP*GP*C)-3') ;	4		Non Aminor
('4N48', 'D')	'capped RNA'	4	?	Non Aminor
('6GX6', 'B')	;RNA (5'-R(*AP*CP*AP*C)-3') ;	4	'Homo sapiens'	Non Aminor
('4E6B', 'A')	"5'-R(P*CP*GP*GP*CP*GP*GP*CP*GP*GP*CP*CP*UP*GP*CP*UP*GP*CP*UP*G)-3'"	4		Non Aminor
('4E6B', 'B')	"5'-R(P*CP*GP*GP*CP*GP*GP*CP*GP*GP*CP*CP*UP*GP*CP*UP*GP*CP*UP*G)-3'"	4		Non Aminor
('4E6B', 'F')	"5'-R(P*CP*GP*GP*CP*GP*GP*CP*GP*GP*CP*CP*UP*GP*CP*UP*GP*CP*UP*G)-3'"	4		Non Aminor
('4E6B', 'E')	"5'-R(P*CP*GP*GP*CP*GP*GP*CP*GP*GP*CP*CP*UP*GP*CP*UP*GP*CP*UP*G)-3'"	4		Non Aminor
('4G9Z', 'E')	;RNA (5'-R(P*GP*CP*CP*C)-3') ;	4		Non Aminor
('4G9Z', 'F')	;RNA (5'-R(P*GP*GP*GP*C)-3') ;	4		Non Aminor
('3B0U', 'B')	;RNA (5'-R(*GP*GP*(H2U)P*A)-3') ;	4	'Thermus thermophilus'	Non Aminor
('6KQL', 'I')	;RNA (5'-R(*(UTP))-R(P*CP*GP*A)-3') ;	4	'synthetic construct'	Non Aminor
('6P71', 'I')	;RNA (5'-R(P*AP*AP*UP*U)-3') ;	4	'Thermus thermophilus'	Non Aminor
('5UDI', 'B')	;RNA (5'-D(*(GTA))-R(P*AP*AP*A)-3') ;	4	unidentified	Non Aminor
('6KUG', 'B')	;RNA (5'-R(P*GP*CP*CP*U)-3') ;	4	'Homo sapiens'	Non Aminor
('4WTI', 'T')	'RNA TEMPLATE ACGG'	4	'synthetic construct'	Non Aminor
('3KOA', 'C')	;RNA (5'-R(P*CP*CP*CP*G)-3') ;	4		Non Aminor
('6SCE', 'B')	'cyclic oligoadenylate'	4	'synthetic construct'	Non Aminor
('5DET', 'P')	;RNA (5'-R(*UP*CP*AP*C)-3') ;	4	'Homo sapiens'	Non Aminor
('4WTK', 'T')	'RNA TEMPLATE AGCC'	4	'synthetic construct'	Non Aminor
('6FQR', 'C')	'RNA CCCC'	4	'Homo sapiens'	Non Aminor
('5ELT', 'F')	;RNA (5'-R(P*UP*AP*AP*U)-3') ;	4	'synthetic construct'	Non Aminor
('5Z4D', 'B')	;RNA (5'-R(*AP*GP*UP*U)-3') ;	4	'Drosophila melanogaster'	Non Aminor
('5DTO', 'B')	;RNA (5'-R(P*AP*GP*UP*U)-3') ;	4	'Dengue virus'	Non Aminor
('4HOT', 'X')	;RNA (5'-R(*(ATP)P*AP*AP*A)-3') ;	4	?	Non Aminor
('6RT7', 'E')	;RNA (5'-R(*(6MZ)P*C)-3') ;	4	'Homo sapiens'	Non Aminor
('1YTU', 'F')	"5'-R(P*UP*GP*UP*C)-3'"	4		Non Aminor
('5O1Y', 'B')	;RNA (5'-R(*GP*UP*AP*A)-3') ;	4	Saccharomyces	Non Aminor
('3RZO', 'R')	;RNA (5'-R(*GP*AP*GP*G)-3') ;	4		Non Aminor
('5Z4J', 'B')	;RNA (5'-R(*UP*UP*UP*U)-3') ;	4	'Drosophila melanogaster'	Non Aminor
('4WTM', 'T')	'RNA TEMPLATE UAGG'	4	'synthetic construct'	Non Aminor
('1QLN', 'R')	'RNA (5- R(PPP*GP*GP*G)-3)'	3		Non Aminor
('1VQ6', '4')	"5'-R(*CP*(5AA)*(HFA))-3'"	3	?	Non Aminor
('2TMV', 'R')	;RNA (5'-R(P*GP*AP*A)-3') ;	3		Non Aminor
('3NMA', 'B')	"5'-R(*GP*GP*C)-3'"	3		Non Aminor
('2FZ2', 'D')	"5'-R(*CP*CP*C)-3'"	3		Non Aminor
('4G0A', 'E')	;RNA (5'-R(P*GP*GP*U)-3') ;	3	'Synthetic construct'	Non Aminor
('4G0A', 'F')	;RNA (5'-R(P*GP*GP*U)-3') ;	3	'Synthetic construct'	Non Aminor
('4G0A', 'G')	;RNA (5'-R(P*GP*GP*U)-3') ;	3	'Synthetic construct'	Non Aminor
('4G0A', 'H')	;RNA (5'-R(P*GP*GP*U)-3') ;	3	'Synthetic construct'	Non Aminor
('5Z4A', 'B')	;RNA (5'-R(*AP*GP*U)-3') ;	3	'Drosophila melanogaster'	Non Aminor
('1H2C', 'R')	"5'-R(*UP*GP*AP)-3'"	3	'ESCHERICHIA COLI'	Non Aminor
('6M7K', 'B')	'cyclic AMP-AMP-GMP'	3	'synthetic construct'	Non Aminor
('6RT4', 'D')	;RNA (5'-R(*(6MZ)P*C)-3') ;	3	'Homo sapiens'	Non Aminor
('1RMV', 'B')	'RIBGRASS MOSAIC VIRUS RNA'	3	'Ribgrass mosaic virus'	Non Aminor
('3CD6', '4')	;RNA (5'-R(*CP*CP*(PPU))-3') ;	3		Non Aminor
('4II9', 'C')	;RNA (5'-R(P*CP*CP*(A9Z))-3') ;	3	?	Non Aminor
('4TU0', 'F')	;2'-5' OLIGOADENYLATE TRIMER ;	3	'synthetic construct'	Non Aminor
('6UEJ', 'B')	;RNA (5'-R(P*UP*CP*G)-3') ;	3	'synthetic construct'	Non Aminor
('4YOE', 'E')	'RNA AGU'	3	'synthetic construct'	Non Aminor
('6Q1H', 'D')	;RNA (5'-R(P*AP*AP*A)-3') ;	3	'Pseudomonas aeruginosa'	Non Aminor
('5F6C', 'E')	;RNA (5'-R(P*GP*UP*G)-3') ;	3	'Escherichia coli'	Non Aminor
('6SAG', 'R')	;RNA (5'-R(P*GP*AP*A)-3') ;	3	'Tobacco mosaic virus (vulgare)'	Non Aminor
('2A8V', 'D')	"5'-R(P*CP*CP*C)-3'"	3	'Escherichia coli'	Non Aminor
('6WOY', 'I')	;RNA (5'-R(*GP*CP*A)-3') ;	3	'Thermus thermophilus'	Non Aminor
('6X1B', 'D')	;DNA (5'-R(*GP*U)-3') ;	2	'synthetic construct'	Non Aminor
('1PVO', 'L')	"5'-R(P*UP*C)-3'"	2		Non Aminor
('3NMA', 'C')	"5'-R(P*CP*C)-3'"	2		Non Aminor
('4WTJ', 'P')	'RNA PRIMER GG'	2	'synthetic construct'	Non Aminor
('6E0O', 'C')	;RNA (5'-D(*(ATP))-R(P*A)-3') ;	2	'Elizabethkingia meningoseptica ATCC 13253 = NBRC 12535'	Non Aminor
('6N6H', 'D')	;RNA (5'-R(P*CP*U)-3') ;	2	'synthetic construct'	Non Aminor
('6N6D', 'D')	;RNA (5'-R(P*AP*G)-3') ;	2	'synthetic construct'	Non Aminor
('6DO8', 'b')	;RNA (5'-R(P*CP*G)-3') ;	2	'synthetic construct'	Non Aminor
('4WTL', 'P')	'RNA PRIMER GG'	2	'synthetic construct'	Non Aminor
('6N6F', 'D')	;RNA (5'-R(P*GP*C)-3') ;	2	'synthetic construct'	Non Aminor
('6N6C', 'D')	;RNA (5'-R(P*AP*A)-3') ;	2	'synthetic construct'	Non Aminor
('4WTI', 'P')	'RNA PRIMER CC'	2	'synthetic construct'	Non Aminor
('4WTK', 'P')	'RNA PRIMER GG'	2	'synthetic construct'	Non Aminor
('6D2Z', 'C')	"5'-R(UP*A)-3')"	2	'synthetic construct'	Non Aminor
('6N6I', 'C')	;RNA (5'-R(P*GP*G)-3') ;	2	'synthetic construct'	Non Aminor
('6N6E', 'D')	;RNA (5'-R(P*GP*A)-3') ;	2	'synthetic construct'	Non Aminor
('4NKU', 'D')	"5'-R(*AP*U)-3'"	2		Non Aminor
('6D30', 'C')	;RNA (5'-R(UP*U)-3') ;	2	'synthetic construct'	Non Aminor
('4WTM', 'P')	'RNA PRIMER CC'	2	'synthetic construct'	Non Aminor
('1N38', 'B')	"5'-R(P*GP*C)-3'"	2		Non Aminor

## Sheet: Characteristics_classes
Class id	Number of occurrences	Organism(s)	RNA family(ies)	Loop type(s)	Number of possible sequences (Loop strand)	Regular expression(s) (Loop strand)	Number of possible sequences (Helix strand)	Regular expression(s) (Helix strand)	Number of common interactions (loop strand)	Number of common interactions (helix strand)	Number of common non canonical interactions (loop strand)	Number of common non canonical interactions (helix strand)	Composed of non homologous occurrences
2	7	T. thermophilus	23S rRNA	Hairpin	128	GN(G|A)AACNN	3072	ANNC(G|A|U)NNN	4	2	1	1	Homologous
		D. radiodurans	23S rRNA
		E. coli	23S rRNA
		S. aureus	23S rRNA
		H. marismortui	23S rRNA
		S. oleracea	23S rRNA
7	7	H. marismortui	23S rRNA	A-rich, Interior Loop	16	G(U|C)UAANG(U|C)	1024	ANNC(C|G)NN(A|C)	6	1	2	1	Homologous
		E. coli	23S rRNA
		T. thermophilus	23S rRNA
		D. radiodurans	23S rRNA
		S. aureus	23S rRNA
		H. sapiens	28S rRNA
		S. cerevisiae	25S rRNA
9	3	T. thermophilus	23S rRNA	Interior Loop	16	CC(C|A)AA(G|A)UN	64	N(C|U)(G|A)CCGAN	8		5		Homologous
		S. aureus	23S rRNA
		H. marismortui	23S rRNA
10	8	E. coli	23S rRNA	Hairpin	592	(G|C|U)(G|A|C)U(A|C)ANN(U|A), UCUAAUNN	3072	NNNC(A|C|U)NNU	4	1	1	1	Homologous
		D. radiodurans	23S rRNA
		T. thermophilus	23S rRNA
		H. marismortui	23S rRNA
		S. aureus	23S rRNA
		S. oleracea	23S rRNA
		S. cerevisiae	25S rRNA
11	9	E. coli	23S rRNA	G-bulge	4	GNGAACUG	768	NNNC(C|U)(C|G|A)G(G|A)	8	5	6	2	Homologous
		T. thermophilus	23S rRNA
		D. radiodurans	23S rRNA
		S. aureus	23S rRNA
		H. marismortui	23S rRNA
		S. oleracea	23S rRNA
12	10	D. radiodurans	23S rRNA	Exterior Loop, Interior Loop	32	UGAAA(C|U)(C|U)N, UGAAAN(C|U)(G|A)	1152	GN(G|A)(C|U)C(G|A)NN, GN(G|A)(C|U)CNN(C|G), NGACCANN, NGACCNNG	6	3	4	0	Homologous
		E. coli	23S rRNA
		T. thermophilus	23S rRNA
		S. aureus	23S rRNA
		H. marismortui	23S rRNA
		H. sapiens	28S rRNA
		S. cerevisiae	25S rRNA
13	11	D. radiodurans	23S rRNA	GNRA	256	NGU(G|A)AN(G|C)N	144	(C|U|A)(A|C|G|U)G(G|A)(U|C)GA(G|U|A)	3	6	1	2	Homologous
		E. coli	23S rRNA
		T. thermophilus	23S rRNA
		H. marismortui	23S rRNA
		S. aureus	23S rRNA
		S. oleracea	23S rRNA
		S. cerevisiae	25S rRNA
		H. sapiens	28S rRNA
16	6	E. coli	23S rRNA	A-rich, Interior Loop	224	UN(U|C)AAG(C|G)(G|A), (U|C)(U|C)NAA(G|C)(C|G|A)(G|A)	96	NNA(A|U)C(A|G|C)GG	7	4	2	1	Homologous
		H. marismortui	23S rRNA
		S. oleracea	23S rRNA
		S. cerevisiae	25S rRNA
17	3	H. marismortui	23S rRNA	GNRA	1	GGAAACGU	2	ACGC(U|C)GGG	9		1		Homologous
18	11	E. coli	23S rRNA	Interior Loop	1024	NCNAANNN	292	N(C|G)(U|C)(C|U|G)(C|U)(U|G|C)AA, CNUCCUAA	1	5	0	3	Homologous
		T. thermophilus	23S rRNA
		H. marismortui	23S rRNA
		S. oleracea	23S rRNA
		S. cerevisiae	25S rRNA
19	3	H. marismortui	23S rRNA	Interior Loop	1	ACGAACGG	1	CAACCUGG	7	7	2	4	Homologous
21	4	T. thermophilus	23S rRNA	Hairpin	192	NNCAANC(G|C), NUNAANCG	192	(C|G)(G|U)(U|A|G)(C|G)C(G|A)(A|G)(G|U)	13		7		Homologous
		H. marismortui	23S rRNA
		S. cerevisiae	25S rRNA
22	4	T. thermophilus	23S rRNA	Hairpin	8	GUNAA(U|G)AU	288	NUNCC(U|A)(A|G|C)(C|G|U)	4	4	1	1	Homologous
		D. radiodurans	23S rRNA
		E. coli	23S rRNA
		S. cerevisiae	25S rRNA
24	3	H. marismortui	23S rRNA	GNRA	4	CGCGAG(C|U)(G|C)	1	AGUGUGGA	5	8	1	4	Homologous
25	11	S. aureus	23S rRNA	Multi Loop	512	NNUAAN(G|A)N	256	NNUC(C|A)UN(G|C)	2	5	2	3	Homologous
		E. coli	23S rRNA
		T. thermophilus	23S rRNA
		H. marismortui	23S rRNA
		H. sapiens	28S rRNA
		S. cerevisiae	25S rRNA
26	8	E. coli	23S rRNA	Interior Loop	576	(G|C|U)(U|C)NAA(C|G)(C|U|G)N	192	(U|C)(U|G)(C|U)C(C|G)N(C|G|U)A	5	6	1	4	Homologous
		T. thermophilus	23S rRNA
		H. marismortui	23S rRNA
		D. radiodurans	23S rRNA
		S. aureus	23S rRNA
		S. oleracea	23S rRNA
28	8	E. coli	23S rRNA	Multi Loop	64	NUNAAAGN	768	NCNC(U|C)(G|C|A)(G|A)N	4		1		Homologous
		T. thermophilus	23S rRNA
		D. radiodurans	23S rRNA
		M. jannaschii	23S rRNA
		?	23S rRNA
		S. oleracea	23S rRNA
29	4	H. marismortui	23S rRNA	Multi Loop	64	CNNAANGU	32	(C|U)UNCCCNG	3	5	2	3	Non homologous
		T. thermophilus	23S rRNA
		E. coli	23S rRNA
		S. cerevisiae	25S rRNA
30	4	E. coli	16S rRNA	Hairpin	2	GCGAA(G|A)GC	192	ANNG(C|U)(A|U|G)(C|U)G	2	0	5	3	Homologous
		S. cerevisiae	18S rRNA
		L. donovani	18S rRNA
		T. thermophilus	16S rRNA
31	3	E. coli	16S rRNA	Interior Loop	768	(G|U)NNAANNG, NUNAANNG	128	CN(G|C)(C|A)(C|G)NGG	3	4	1	1	Homologous
		L. donovani	18S rRNA
		T. thermophilus	16S rRNA
32	4	E. coli	16S rRNA	Interior Loop	320	NC(U|C)AACNN, GN(U|C)AACNN, GNCAANNC	1184	NGG(G|A)(U|C)GC(A|G), (A|G)N(G|U)(G|C|A)(U|C)(G|A)(C|A)(A|U|G)	8		2		Homologous
		S. cerevisiae	18S rRNA
		T. thermophilus	16S rRNA
		S. oleracea	16S rRNA
33	12	T. thermophilus	16S rRNA	GNRA	1152	(C|A|U)GN(G|A)A(G|U|A)(G|U|A)N, (C|A|U)GN(G|A)A(G|U|A)NU	128	N(U|C)GAUNNU	3	3	1	1	Homologous
		S. cerevisiae	18S rRNA
		H. sapiens	18S rRNA
		L. donovani	18S rRNA
		E. coli	16S rRNA
		S. aureus	16S rRNA
		S. oleracea	16S rRNA
35	14	E. coli	16S rRNA	Hairpin, GNRA	128	NNGAAN(C|G)U	256	GCNCGNNN	3	5	1	1	Homologous
		S. cerevisiae	18S rRNA
		L. donovani	18S rRNA
		T. thermophilus	16S rRNA
		S. oleracea	16S rRNA
36	3	E. coli	16S rRNA	Interior Loop	80	NUUAACCN, (C|A)(U|G)NAACCN	144	NNGGGAUA, (G|C)NNG(G|A)A(U|C)A	4	6	0	5	Homologous
		S. aureus	16S rRNA
		S. oleracea	16S rRNA
37	3	E. coli	16S rRNA	Interior Loop	256	GNUAANNN	128	CGN(A|G)CGNN	4	5	3	4	Homologous
		T. thermophilus	16S rRNA
		S. oleracea	16S rRNA
38	16	E. coli	16S rRNA	Multi Loop	2048	NN(G|C)AANNN	24	(C|G)UGC(G|A)G(U|A|C)(U|A)	1	6	1	0	Homologous
		S. cerevisiae	18S rRNA
		L. donovani	18S rRNA
		T. thermophilus	16S rRNA
		S. aureus	16S rRNA
		S. oleracea	16S rRNA
39	3	S. cerevisiae	18S rRNA	Interior Loop	32	(U|C)CU(A|C)AG(U|A)N	2048	NANC(G|C)NNN	7	1	4	1	Homologous
		H. sapiens	18S rRNA
		L. donovani	18S rRNA
41	3	O. iheyensis	Group IIC intron	Interior Loop	1	GGGAAGGA	1	GUGCCCGG	9	6	4	1	Homologous
43	9	E. coli	23S rRNA	GNRA	6048	(U|C|G)N(U|C|A)(G|A)A(G|A|C)(G|C|A)N, (U|C|G)N(U|C|A)(G|A)A(G|A|C)N(C|G|A|U)	12288	NNNC(U|C)N(C|U|A|G)(C|U|G), NNNC(U|C)(C|A|U)(C|U|A|G)N	3	2	0	0	Non homologous
		T. thermophilus	23S rRNA
		S. aureus	23S rRNA
		H. marismortui	23S rRNA
		S. oleracea	23S rRNA
		?	Ribonucléase P
		S. cerevisiae	25S rRNA
44	5	E. coli	23S rRNA	Hairpin	288	GNUAA(C|G)NU, G(C|A)NAA(C|G)NU, GNUAA(C|G)(U|C)N, G(C|A)NAA(C|G)(U|C)N	16	AGGCUNNU	4	5	1	2	Homologous
		T. thermophilus	23S rRNA
		S. aureus	23S rRNA
		D. radiodurans	23S rRNA
		S. oleracea	23S rRNA
45	13	T. tengcongensis	SAM-I RIBOSWITCH	Multi Loop	32	CAAGANNG, CACGAGNN	2048	CNNGCNNN, NCNGCNNN	4		0		Homologous
		?	SAM-I/IV variant riboswitch aptamer domain
			SAM-I riboswitch
46	4	T. thermophilus	23S rRNA	A-rich	192	N(G|A)NAAG(G|A)(A|C|U)	256	(C|U)(C|U)UCCNNN	5	3	1	0	Homologous
		D. radiodurans	23S rRNA
		S. aureus	23S rRNA
47	4	H. marismortui	23S rRNA	Hairpin	2	GGUAAGC(C|A)	768	NGN(G|C)UNNU, NNGCUNNU	6	2	2	1	Homologous
		S. cerevisiae	25S rRNA
48	4	E. coli	16S rRNA	Hairpin, GNRA	576	(G|U)NNAA(A|G)CN, (G|U)NNAANC(U|C), NGNAANCG	512	ANU(C|G)CN(G|A)N, ANU(C|G)CNN(C|U)	3	3	1	2	Homologous
		S. cerevisiae	18S rRNA
		T. thermophilus	16S rRNA
		S. oleracea	16S rRNA
49	6	T. thermophilus	16S rRNA	Interior Loop	352	NC(G|A)AAGUN, NC(G|A)AANUC, (C|A)N(G|A)AAG(U|C)N, (C|A)N(G|A)AAN(U|C)C, AANAAGUN, AANAANUA	4864	NNNC(C|G)(C|A|G)(C|G|U)N, NNNCGNUC	4	2	1	1	Non homologous
		E. coli	16S rRNA
		S. aureus	16S rRNA
		S. oleracea	16S rRNA
		O. iheyensis	Group IIC intron
50	17	T. thermophilus	23S RRNA	Hairpin, GNRA	9216	NNN(G|A|C)AN(G|C|A)(C|U|G|A)	65536	NNN(C|G|A)(U|C|G|A)(C|G|U|A)NN, NNN(C|G)(U|C)N(C|A|G|U)N	2	0	0	0	Non homologous
		E. coli	23S rRNA
		D. radiodurans	23S rRNA
		H. sapiens	18S rRNA
		S. cerevisiae	18S rRNA
		L. donovani	18S rRNA
		T. thermophilus	16S rRNA
		E. coli	16S rRNA
		S. oleracea	16S rRNA
		S. cerevisiae	25S rRNA
		O. iheyensis	Group IIC intron
		H. sapiens	28S rRNA
52	10	H. marismortui	23S rRNA	Interior Loop	4096	NNNAANNN	400	N(G|A)(G|C|U)CUN(U|G)(C|U), NACCUGUN	1	4	1	0	Non homologous
		T. thermophilus	23S rRNA
		E. coli	23S rRNA
53	3	S. oleracea	23S rRNA	Interior Loop	2	CUGAAG(U|C)A	20	U(A|G)GCCG(A|G)N, UGGCCNGG	9		1		Homologous
		E. coli	23S rRNA
55	10	H. marismortui	23S rRNA	A-rich, Interior Loop	128	NCU(A|G)AGNN	1152	A(C|A|G|U)(G|C)C(A|C|U)NN(G|A), A(A|G|C|U)(G|C)C(A|C|U)UNN	6	4	4	0	Homologous
		D. radiodurans	23S rRNA
		E. coli	23S rRNA
		T. thermophilus	23S rRNA
		S. aureus	23S rRNA
		S. oleracea	23S rRNA
		H. sapiens	28S rRNA
		S. cerevisiae	25S rRNA
56	26	H. marismortui	23S rRNA	GNRA	288	(C|A)GN(G|A)A(G|U)(A|G|U)(C|G|U)	9216	N(A|U|C|G)NC(U|C)NNN, (G|A)NNC(U|C)NNN, NN(G|C)C(C|U)NNN	4	1	1	0	Non homologous
		E. coli	23S rRNA
		T. thermophilus	23S rRNA
		D. radiodurans	23S rRNA
		S. aureus	23S rRNA
		S. oleracea	23S rRNA
		H. sapiens	28S rRNA
		S. cerevisiae	25S rRNA
		?	'C92U mutant c-di-GMP riboswitch'
57	4	?	C92U mutant c-di-GMP riboswitch	GNRA	4	CGNAAGAG	16	GGCCUANN	4	4	1	1	Homologous
58	8	E. coli	16S rRNA	Hairpin, GNRA	1600	NNCAACCN, NN(C|U)(A|G)AN(C|G)(U|C|G)	16384	NNN(C|A)(C|U|G|A)(G|A)NN	3	1	0	0	Non homologous
		E. coli	23S rRNA
		S. cerevisiae	18S rRNA
		L. donovani	18S rRNA
		H. sapiens	18S rRNA
		T. thermophilus	16S rRNA
		S. aureus	16S rRNA
59	15	S. aureus	23S rRNA	A-rich, Interior Loop	4608	NNN(A|U)A(G|C|U)(U|C|G|A)(G|U|C)	24576	(G|A|C|U)(U|A|G|C)(C|G|U)(C|G)(C|A|U|G)NNN	3	3	0	0	Non homologous
		D. radiodurans	23S rRNA
		E. coli	23S rRNA
		T. thermophilus	23S rRNA
		H. marismortui	23S rRNA
		S. oleracea	23S rRNA
		S. cerevisiae	25S rRNA
		O. iheyensis	Group IIC intron
60	16	D. radiodurans	23S rRNA	Interior Loop	384	NN(U|A|G)AA(G|C)GN	768	NC(G|C)G(G|C|A)(G|A)NN	5	3	2	0	Homologous
		E. coli	23S rRNA
		T. thermophilus	23S rRNA
		H. marismortui	23S rRNA
		S. aureus	23S rRNA
		S. oleracea	23S rRNA

## Sheet: Predictibility for the validati
PPV for validation set
All the classes																				Only the classes for which it exists at least one A-minor motif from the test set, that shares similar local 3D structures with the A-minor motifs of the class (RMSD inferior to 2.5)
		Sequence				All interactions				Sequence - canonical short range interacions				Sequence – all interactions								Sequence				All interactions				Sequence - canonical short range interacions				Sequence – all interactions
Class id	Number of motif occurrences in the class	PPV loop strand		PPV helix strand		PPV loop strand		PPV helix strand		PPV loop strand		PPV helix strand		PPV loop strand		PPV helix strand				Class id	Number of motif occurrences in the class	PPV loop strand		PPV helix strand		PPV loop strand		PPV helix strand		PPV loop strand		PPV helix strand		PPV loop strand		PPV helix strand
58	8	0.00758294	(8/1055)	0.00212371	(8/3767)	0.00212089	(8/3772)	0.000358198	(8/22334)	0.0375587	(8/213)	0.00447177	(8/1789)	0.034188	(8/234)	0.00144222	(8/5547)			58	8	0.00758294	(8/1055)	0.00212371	(8/3767)	0.00212089	(8/3772)	0.000358198	(8/22334)	0.0375587	(8/213)	0.00447177	(8/1789)	0.034188	(8/234)	0.00144222	(8/5547)
50	17	0.00570278	(17/2981)	0.00208231	(17/8164)	0.00250997	(17/6773)	0.00153916	(17/11045)	0.0121083	(17/1404)	0.00319309	(17/5324)	0.0126019	(17/1349)	0.00188428	(17/9022)			50	17	0.00570278	(17/2981)	0.00208231	(17/8164)	0.00250997	(17/6773)	0.00153916	(17/11045)	0.0121083	(17/1404)	0.00319309	(17/5324)	0.0126019	(17/1349)	0.00188428	(17/9022)
59	15	0.00651324	(15/2303)	0.00343092	(15/4372)	0.00109107	(15/13748)	0.00164276	(15/9131)	0.013587	(15/1104)	0.0165929	(15/904)	0.0104676	(15/1433)	0.00309406	(15/4848)			59	15	0.00651324	(15/2303)	0.00343092	(15/4372)	0.00109107	(15/13748)	0.00164276	(15/9131)	0.013587	(15/1104)	0.0165929	(15/904)	0.0104676	(15/1433)	0.00309406	(15/4848)
49	6	0.0271493	(6/221)	0.00309119	(6/1941)	0.00250731	(6/2393)	0.0004158	(6/14430)	0.0483871	(6/124)	0.00699301	(6/858)	0.0810811	(6/74)	0.00385604	(6/1556)			49	6	0.0271493	(6/221)	0.00309119	(6/1941)	0.00250731	(6/2393)	0.0004158	(6/14430)	0.0483871	(6/124)	0.00699301	(6/858)	0.0810811	(6/74)	0.00385604	(6/1556)
43	9	0.00428776	(9/2099)	0.00308642	(9/2916)	0.0386266	(9/233)	0.000596184	(9/15096)	0.108434	(9/83)	0.00762066	(9/1181)	0.0769231	(9/117)	0.00434363	(9/2072)			56	26	0.0828025	(26/314)	0.00841969	(26/3088)	0.178082	(26/146)	0.00143148	(26/18163)	0.276596	(26/94)	0.0151603	(26/1715)	0.342105	(26/76)	0.0104208	(26/2495)
56	26	0.0828025	(26/314)	0.00841969	(26/3088)	0.178082	(26/146)	0.00143148	(26/18163)	0.276596	(26/94)	0.0151603	(26/1715)	0.342105	(26/76)	0.0104208	(26/2495)			57	4	0.097561	(4/41)	0.0136986	(4/292)	0.0307692	(4/130)	0.000269505	(4/14842)	0.181818	(4/22)	0.0487805	(4/82)	0.2	(4/20)	0.045977	(4/87)
57	4	0.097561	(4/41)	0.0136986	(4/292)	0.0307692	(4/130)	0.000269505	(4/14842)	0.181818	(4/22)	0.0487805	(4/82)	0.2	(4/20)	0.045977	(4/87)			52	10	0.00535332	(10/1868)	0.0473934	(10/211)	0.0049776	(10/2009)	0.000629089	(10/15896)	0.00591366	(10/1691)	0.0625	(10/160)	0.0152905	(10/654)	0.106383	(10/94)
31	3	0.0060241	(3/498)	0.0154639	(3/194)	0.00306435	(3/979)	0.00075662	(3/3965)	0.00914634	(3/328)	0.0652174	(3/46)	0.0697674	(3/43)	0.0681818	(3/44)			55	10	0.0884956	(10/113)	0.0139082	(10/719)	0.454545	(10/22)	0.0018943	(10/5279)	0.259259	(14/54)	0.191781	(14/73)	0.555556	(10/18)	0.117647	(10/85)
52	10	0.00535332	(10/1868)	0.0473934	(10/211)	0.0049776	(10/2009)	0.000629089	(10/15896)	0.00591366	(10/1691)	0.0625	(10/160)	0.0152905	(10/654)	0.106383	(10/94)			12	10	0.175439	(10/57)	0.0144718	(10/691)	0.555556	(10/18)	0.0021815	(10/4584)	0.238095	(10/42)	0.0699301	(10/143)	0.555556	(10/18)	0.135135	(10/74)
55	10	0.0884956	(10/113)	0.0139082	(10/719)	0.454545	(10/22)	0.0018943	(10/5279)	0.259259	(14/54)	0.191781	(14/73)	0.555556	(10/18)	0.117647	(10/85)			10	8	0.0246914	(8/324)	0.00620636	(8/1289)	0.421053	(8/19)	0.0116448	(8/687)	0.32	(8/25)	0.0123267	(8/649)	0.421053	(8/19)	0.186047	(8/43)
12	10	0.175439	(10/57)	0.0144718	(10/691)	0.555556	(10/18)	0.0021815	(10/4584)	0.238095	(10/42)	0.0699301	(10/143)	0.555556	(10/18)	0.135135	(10/74)			2	7	0.0409357	(7/171)	0.00441084	(7/1587)	0.269231	(7/26)	0.0721649	(7/97)	0.4375	(7/16)	0.0110236	(7/635)	0.5	(7/14)	0.304348	(7/23)
10	8	0.0246914	(8/324)	0.00620636	(8/1289)	0.421053	(8/19)	0.0116448	(8/687)	0.32	(8/25)	0.0123267	(8/649)	0.421053	(8/19)	0.186047	(8/43)			29	4	0.0597015	(4/67)	0.0869565	(4/46)	0.0634921	(4/63)	0.285714	(4/14)	0.0952381	(4/42)	0.2	(4/20)	0.444444	(4/9)	0.444444	(4/9)
46	4	0.0222222	(4/180)	0.0333333	(4/120)	0.0239521	(4/167)	0.000508259	(4/7870)	0.222222	(4/18)	0.111111	(4/36)	0.571429	(4/7)	0.266667	(4/15)			33	12	0.0168303	(12/713)	0.171429	(12/70)	0.0805369	(12/149)	0.131868	(12/91)	0.230769	(12/52)	0.352941	(12/34)	0.315789	(12/38)	0.5	(12/24)
2	7	0.0409357	(7/171)	0.00441084	(7/1587)	0.269231	(7/26)	0.0721649	(7/97)	0.4375	(7/16)	0.0110236	(7/635)	0.5	(7/14)	0.304348	(7/23)			60	16	0.0378251	(16/423)	0.0194647	(16/822)	0.290909	(16/55)	0.0216216	(16/740)	0.285714	(16/56)	0.355556	(16/45)	0.695652	(16/23)	0.533333	(16/30)
16	6	0.0331492	(6/181)	0.0612245	(6/98)	0.461538	(6/13)	0.0428571	(6/140)	0.12	(6/50)	0.111111	(6/54)	0.545455	(6/11)	0.428571	(6/14)			7	7	0.411765	(7/17)	0.0105105	(7/666)	0.583333	(7/12)	0.241379	(7/29)	0.466667	(7/15)	0.0147368	(7/475)	0.777778	(7/9)	0.538462	(7/13)
29	4	0.0597015	(4/67)	0.0869565	(4/46)	0.0634921	(4/63)	0.285714	(4/14)	0.0952381	(4/42)	0.2	(4/20)	0.444444	(4/9)	0.444444	(4/9)			53	3	0.272727	(3/11)	0.25	(3/12)	0.0454545	(3/66)	0.0461538	(3/65)	0.6	(3/5)	0.6	(3/5)	0.6	(3/5)	0.6	(3/5)
33	12	0.0168303	(12/713)	0.171429	(12/70)	0.0805369	(12/149)	0.131868	(12/91)	0.230769	(12/52)	0.352941	(12/34)	0.315789	(12/38)	0.5	(12/24)			38	16	0.0137339	(16/1165)	0.266667	(16/60)	0.148148	(16/108)	0.00534045	(16/2996)	0.0328542	(16/487)	0.470588	(16/34)	0.592593	(16/27)	0.64	(16/25)
39	3	0.103448	(3/29)	0.00275989	(3/1087)	0.5	(3/6)	0.0384615	(3/78)	0.230769	(3/13)	0.00683371	(3/439)	0.75	(3/4)	0.5	(3/6)			22	4	0.222222	(4/18)	0.0327869	(4/122)	0.285714	(4/14)	0.0294118	(4/136)	0.444444	(4/9)	0.2	(4/20)	0.8	(4/5)	0.666667	(4/6)
60	16	0.0378251	(16/423)	0.0194647	(16/822)	0.290909	(16/55)	0.0216216	(16/740)	0.285714	(16/56)	0.355556	(16/45)	0.695652	(16/23)	0.533333	(16/30)			26	8	0.0156556	(8/511)	0.0567376	(8/141)	0.363636	(8/22)	0.571429	(8/14)	0.0408163	(8/196)	0.125	(8/64)	0.571429	(8/14)	0.727273	(8/11)
7	7	0.411765	(7/17)	0.0105105	(7/666)	0.583333	(7/12)	0.241379	(7/29)	0.466667	(7/15)	0.0147368	(7/475)	0.777778	(7/9)	0.538462	(7/13)			18	11	0.015942	(11/690)	0.0438247	(11/251)	0.000950735	(11/11570)	0.323529	(11/34)	0.0235546	(11/467)	0.0873016	(11/126)	0.0307263	(11/358)	0.785714	(11/14)
30	4	0.148148	(4/27)	0.0430108	(4/93)	0.266667	(4/15)	0.363636	(4/11)	0.210526	(4/19)	0.08	(4/50)	0.444444	(4/9)	0.571429	(4/7)			48	4	0.0103093	(4/388)	0.0185185	(4/216)	0.0430108	(4/93)	0.333333	(4/12)	0.0142349	(4/281)	0.0869565	(4/46)	0.571429	(4/7)	0.8	(4/5)
47	4	0.444444	(4/9)	0.0289855	(4/138)	0.333333	(4/12)	0.0218579	(4/183)	0.5	(4/8)	0.0634921	(4/63)	0.666667	(4/6)	0.571429	(4/7)			11	9	0.2	(9/45)	0.0283912	(9/317)	0.5	(9/18)	0.0311615	(9/353)	0.160714	(9/56)	0.0708661	(9/127)	0.9	(9/10)	0.818182	(9/11)
9	3	0.25	(3/12)	0.0714286	(3/42)	0.375	(3/8)	0.375	(3/8)	0.428571	(3/7)	0.428571	(3/7)	0.6	(3/5)	0.6	(3/5)			13	11	0.0369128	(11/298)	0.0516432	(11/213)	0.785714	(11/14)	0.846154	(11/13)	0.2	(11/55)	0.34375	(11/32)	0.916667	(11/12)	0.846154	(11/13)
53	3	0.272727	(3/11)	0.25	(3/12)	0.0454545	(3/65)	0.0461538	(3/65)	0.6	(3/5)	0.6	(3/5)	0.6	(3/5)	0.6	(3/5)			35	14	0.100719	(14/139)	0.0736842	(14/190)	0.254545	(14/55)	0.0247788	(14/565)	0.126126	(14/111)	0.164706	(14/85)	0.875	(14/16)	0.875	(14/16)
38	16	0.0137339	(16/1165)	0.266667	(16/60)	0.148148	(16/108)	0.00534045	(16/2996)	0.0328542	(16/487)	0.470588	(16/34)	0.592593	(16/27)	0.64	(16/25)			25	11	0.0319767	(11/344)	0.092437	(11/119)	0.578947	(11/19)	0.44	(11/25)	0.0350318	(11/314)	0.211538	(11/52)	0.916667	(11/12)	0.916667	(11/12)
22	4	0.222222	(4/18)	0.0327869	(4/122)	0.285714	(4/14)	0.0294118	(4/136)	0.444444	(4/9)	0.2	(4/20)	0.8	(4/5)	0.666667	(4/6)			36	3	0.0535714	(3/56)	0.03125	(3/96)	0.00137804	(3/2177)	0.333333	(3/9)	0.2	(3/15)	0.046875	(3/64)	1	(3/3)	1	(3/3)
26	8	0.0156556	(8/511)	0.0567376	(8/141)	0.363636	(8/22)	0.571429	(8/14)	0.0408163	(8/196)	0.125	(8/64)	0.571429	(8/14)	0.727273	(8/11)			44	5	0.046729	(5/107)	0.5	(5/10)	0.555556	(5/9)	0.3125	(5/16)	0.833333	(5/6)	0.833333	(5/6)	1	(5/5)	1	(5/5)
37	3	0.0140845	(3/213)	0.027027	(3/111)	0.428571	(3/7)	0.6	(3/5)	0.020979	(3/143)	0.0789474	(3/38)	0.75	(3/4)	0.75	(3/4)
18	11	0.015942	(11/690)	0.0438247	(11/251)	0.000950735	(11/11570)	0.323529	(11/34)	0.0235546	(11/467)	0.0873016	(11/126)	0.0307263	(11/358)	0.785714	(11/14)			Average		0.0781055		0.0686495		0.24088		0.15081		0.20816		0.170626		0.508743		0.466968
48	4	0.0103093	(4/388)	0.0185185	(4/216)	0.0430108	(4/93)	0.333333	(4/12)	0.0142349	(4/281)	0.0869565	(4/46)	0.571429	(4/7)	0.8	(4/5)
28	8	0.1	(8/80)	0.0152381	(8/525)	0.615385	(8/13)	0.615385	(8/13)	0.727273	(8/11)	0.727273	(8/11)	0.8	(8/10)	0.8	(8/10)
32	4	0.0246914	(4/162)	0.00597015	(4/670)	0.8	(4/5)	0.8	(4/5)	0.571429	(4/7)	0.571429	(4/7)	0.8	(4/5)	0.8	(4/5)
11	9	0.2	(9/45)	0.0283912	(9/317)	0.5	(9/18)	0.0311615	(9/353)	0.160714	(9/56)	0.0708661	(9/127)	0.9	(9/10)	0.818182	(9/11)
13	11	0.0369128	(11/298)	0.0516432	(11/213)	0.785714	(11/14)	0.846154	(11/13)	0.2	(11/55)	0.34375	(11/32)	0.916667	(11/12)	0.846154	(11/13)
35	14	0.100719	(14/139)	0.0736842	(14/190)	0.254545	(14/55)	0.0247788	(14/565)	0.126126	(14/111)	0.164706	(14/85)	0.875	(14/16)	0.875	(14/16)
25	11	0.0319767	(11/344)	0.092437	(11/119)	0.578947	(11/19)	0.44	(11/25)	0.0350318	(11/314)	0.211538	(11/52)	0.916667	(11/12)	0.916667	(11/12)
17	3	1	(3/3)	1	(3/3)	1	(3/3)	1	(3/3)	1	(3/3)	1	(3/3)	1	(3/3)	1	(3/3)
19	3	1	(3/3)	1	(3/3)	1	(3/3)	1	(3/3)	1	(2/2)	1	(2/2)	1	(3/3)	1	(3/3)
21	4	0.0273973	(4/146)	0.0196078	(4/204)	0.8	(4/5)	0.8	(4/5)	0.105263	(4/38)	0.0645161	(4/62)	1	(4/4)	1	(4/4)
24	3	0.5	(3/6)	0.375	(3/8)	0.0526316	(3/57)	0.230769	(3/13)	1	(3/3)	1	(3/3)	1	(3/3)	1	(3/3)
36	3	0.0535714	(3/56)	0.03125	(3/96)	0.00137804	(3/2177)	0.333333	(3/9)	0.2	(3/15)	0.046875	(3/64)	1	(3/3)	1	(3/3)
41	3	1	(3/3)	1	(3/3)	0.5	(3/6)	0.25	(3/12)	1	(3/3)	1	(3/3)	1	(3/3)	1	(3/3)
44	5	0.046729	(5/107)	0.5	(5/10)	0.555556	(5/9)	0.3125	(5/16)	0.833333	(5/6)	0.833333	(5/6)	1	(5/5)	1	(5/5)
45	13	0.19403	(13/67)	0.0165605	(13/785)	0.0546218	(13/238)	0.0243446	(13/534)	1	(13/13)	1	(13/13)	1	(13/13)	1	(13/13)
Average		0.158654		0.126642		0.312663		0.232638		0.315339		0.270978		0.586608		0.544744

## Sheet: Predictibility for the test set
PPV for test set
Only the classes for which it exists at least one A-minor motif from the test set, that shares similar local 3D structures with the A-minor motifs of the class (RMSD inferior to 2.5)
		Sequence						All interactions				Sequence – canonical short range interactions						Sequence – all interactions
Class id	Number of motif occurrences in the class	PPV loop strand	With hatch PPV loop strand with zero occurrence		PPV helix strand	With hatch PPV helix strand with zero occurrence		PPV loop strand		PPV helix strand		PPV loop strand	With hatch PPV loop strand with zero occurrence		PPV helix strand	With hatch PPV helix strand with zero occurrence		PPV loop strand	With hatch PPV loop strand with zero occurrence		PPV helix strand	With hatch PPV helix strand with zero occurrence
58	8	0.000558347	0	(1/1791)	0.000145539	0	(1/6871)	0.000565504	(3/5305)	0.000124808	(3/24037)	0.00546448	0	(1/183)	0.000788644	0	(1/1268)	0.00478469	0	(1/209)	0.000754527	0	(3/3976)
50	17	0	0	(0/6024)	0.000125937	0	(2/15881)	0.000380662	(3/7881)	0.000331044	(4/12083)	0	0	(0/1366)	0.000372717	0	(2/5366)	0.00149589	0	(2/1337)	0.000430154	0	(4/9299)
59	15	0.000439174	0	(2/4554)	0	0	(0/7733)	0.000266596	(4/15004)	0.000519373	(5/9627)	0.00212766	0	(2/940)	0	0	(0/910)	0.00310078	0	(4/1290)	0.00113559	0	(5/4403)
49	6	0.00431034	0	(2/464)	0	0	(0/2365)	0.00108696	(2/1840)	0.000157208	(2/12722)	0.0194175	0	(2/103)	0	0	(0/541)	0.05	0	(3/60)	0.00212089	0	(2/943)
56	26	0.0191083	0	(6/314)	0.00084317	0	(4/4744)	0.0416667	(6/144)	0.000457666	(6/13110)	0.109091	0	(6/55)	0.00460299	0	(4/869)	0.163636	0	(9/55)	0.00741962	0	(9/1213)
57	4	0	0	(0/22)	0	0	(0/719)	0	(0/142)	0	(0/11096)	0.1	0	(1/10)	0	0	(0/51)	0	0	(0/8)	0	0	(0/54)
52	10	0	0	(0/3175)	0	0	(0/406)	0	(0/1461)	7.60167e-05	(1/13155)	0.000338295	0	(1/2956)	0.010989	0	(1/91)	0	0	(0/338)	0	0	(0/89)
55	10	0.023622	0	(3/127)	0.00254453	0	(3/1179)	0.333333	(3/9)	0.00137615	(3/2180)	0.09375	0	(3/32)	0.0967742	0	(3/31)	0.428571	0	(3/7)	0.142857	0	(3/21)
12	10	0.06	0	(3/50)	0.00704225	0	(3/426)	0.5	(2/4)	0.00133779	(2/1495)	0.117647	0	(2/17)	0.046875	0	(3/64)	0.5	0	(2/4)	0.111111	0	(2/18)
10	8	0.00529101	0	(4/756)	0.00169205	0	(4/2364)	0.125	(1/8)	0.00632911	(1/158)	0.222222	0	(2/9)	0.00877193	0	(2/228)	0.333333	0	(1/3)	0.125	0	(1/8)
2	7	0.00956938	0	(2/209)	0.000737191	0	(2/2713)	0.0555556	(1/18)	0.0227273	(1/44)	0.125	0	(1/8)	0.0037594	0	(1/266)	0.5	0	(1/2)	0.5	0	(1/2)
29	4	0	0	(0/27)	0.0714286	0	(1/14)	0	(0/21)	0.4	(2/5)	0.181818	0	(2/11)	0.222222	0	(2/9)	0.333333	0	(1/3)	0.333333	0	(1/3)
33	12	0.00256082	0	(2/781)	0.0208333	0	(2/96)	0.010989	(1/91)	0.0327869	(2/61)	0.0344828	0	(1/29)	0.0434783	0	(2/46)	0.0833333	0	(1/12)	0.5	0	(2/4)
60	16	0.00221729	0	(1/451)	0.00154799	0	(1/646)	0	(0/8)	0.00220264	(1/454)	0	0	(0/23)	0.0909091	0	(1/11)	0	0	(0/1)	0	0	(0/1)
7	7	0.214286	0	(3/14)	0.00340136	0	(3/882)	0.428571	(3/7)	0.2	(2/10)	0.3	0	(3/10)	0.0238095	0	(3/126)	0.666667	0	(2/3)	0.666667	0	(2/3)
53	3	no occurrence	1	(0/0)	no occurrence	1	(0/0)	0.0212766	(1/47)	0.0212766	(1/47)	no occurrence	1	(0/0)	no occurrence	1	(0/0)	no occurrence	1	(0/0)	no occurrence	1	(0/0)
38	16	0.00113572	0	(2/1761)	0.0344828	0	(1/29)	0.0126582	(1/79)	0.00108637	(2/1841)	0.00505051	0	(1/198)	0.25	0	(1/4)	0.5	0	(1/2)	0.5	0	(1/2)
22	4	0	0	(0/10)	0	0	(0/209)	0.25	(1/4)	0.0227273	(1/44)	0	0	(0/2)	0	0	(0/3)	0	0	(0/1)	0	0	(0/1)
26	8	0.00344828	0	(2/580)	0.0136054	0	(2/147)	0.666667	(2/3)	0.666667	(2/3)	0.0232558	0	(2/86)	0.0714286	0	(2/28)	1	0	(2/2)	1	0	(2/2)
18	11	0.000775795	0	(1/1289)	0.00280899	0	(1/356)	0	(0/5037)	0	(0/6)	0.00363636	0	(1/275)	0.0235294	0	(2/85)	0	0	(0/84)	0	0	(0/2)
48	4	0.00327869	0	(2/610)	0.00207039	0	(1/483)	0.0333333	(2/60)	0.0909091	(1/11)	0.015873	0	(2/126)	0.0243902	0	(1/41)	0	0	(0/2)	0	0	(0/1)
11	9	0	0	(0/5)	0	0	(0/66)	0.5	(1/2)	0.0208333	(1/48)	0.5	0	(1/2)	0	0	(0/23)	1	0	(1/1)	1	0	(1/1)
13	11	0.0130435	0	(3/230)	0.0198675	0	(3/151)	0.714286	(5/7)	0.6	(3/5)	0.157895	0	(3/19)	0.272727	0	(3/11)	0.75	0	(3/4)	0.75	0	(3/4)
35	14	0.0130719	0	(2/153)	0.015748	0	(2/127)	0.142857	(2/14)	0.0147059	(2/136)	0.0294118	0	(2/68)	0.0350877	0	(2/57)	0.666667	0	(2/3)	0.666667	0	(2/3)
25	11	0.00490998	0	(3/611)	0.00722022	0	(2/277)	0.75	(3/4)	0.75	(3/4)	0.00920245	0	(3/326)	0.0769231	0	(2/26)	1	0	(3/3)	1	0	(3/3)
36	3	0	0	(0/152)	0.021978	0	(2/91)	0.00254453	(1/393)	0.5	(1/2)	0	0	(0/11)	0	0	(0/29)	no occurrence	1	(0/0)	no occurrence	1	(0/0)
44	5	0.00952381	0	(1/105)	0.1	0	(1/10)	0.5	(1/2)	0.25	(1/4)	1	0	(1/1)	1	0	(1/1)	1	0	(1/1)	1	0	(1/1)
Average		0.0150442			0.0126201			0.188557		0.133579		0.117526			0.0887477			0.359397			0.3323
